# Supplementary material for: 4-Des­oxy-4β-[(5-meth­oxy-1H-indol-3-yl)oxalylamino]podophyllotoxin methanol solvate
Source: Acta Crystallogr Sect E Struct Rep Online. 2008 Nov 13;64(Pt 12):o2339. doi: 10.1107/S1600536808035319 (PMC2959988; doi:10.1107/S1600536808035319)
Supplement: Supplementary file 1 [file e-64-o2339-sup1.cif]

##############################################################################
###                                                                        ###
###        Electronic paper (Acta Crystallographica Section E)             ###
###                                                                        ###
##############################################################################
#                                                                            #
# This CIF contains the data in a paper accepted for publication in Acta     #
# Crystallographica Section E. It conforms to the requirements of Notes      #
# for Authors for Section E, and has been peer reviewed under the auspices   #
# of the IUCr Commission on Journals.                                        #
#                                                                            #
# Full details of the Crystallographic Information File format               #
# are given in the paper "The Crystallographic Information File (CIF):       #
# a New Standard Archive File for Crystallography" by S. R. Hall, F. H.      #
# Allen and I. D. Brown [Acta Cryst. (1991), A47, 655-685].                  #
#                                                                            #
# The current version of the core CIF dictionary is obtainable from          #
# ftp://ftp.iucr.org/pub/cif_core.dic. The current version number is 2.4.    #
#                                                                            #
# Software is freely available for graphical display of the structure(s) in  #
# this CIF.  For information consult the CIF home page http://www.iucr.org/  #
# cif/home.html                                                              #
#                                                                            #
# This file may be used for bona fide research purposes within the           #
# scientific community so long as proper attribution is given to the journal # 
# article from which it was obtained.                                        #
#                                                                            #
##############################################################################
                                             
data_global
_audit_creation_method     'form.cif (version 2.0)'
_journal_data_validation_number     ?
_journal_date_recd_electronic     2008-09-18
_journal_date_accepted     2008-10-29
_journal_name_full     'Acta Crystallographica, Section E'
_journal_year     2008
_journal_volume     64
_journal_issue     12
_journal_page_first     o2339
_journal_page_last     o2339
_journal_paper_category     QO
_journal_coeditor_code     BH2197
_publ_contact_author_name     'Hong Chen'
_publ_contact_author_address
; Room of Pharmacognosy
  Medical College of Chinese People's
  Armed Police Forces
  Tianjin 300162
  P. R. China
;
_publ_contact_author_email     chenhongtian06@yahoo.com.cn
_publ_contact_author_fax     '+86 22 60578193'
_publ_contact_author_phone     '+86 22 60578193'
_publ_section_title
;
4-Desoxy-4\b-[(5-methoxy-1<i>H</i>-indol-3-yl)oxalylamino]podophyllotoxin
methanol solvate
;
loop_
    _publ_author_name
    _publ_author_footnote
    _publ_author_address
    "Feng, Min" .
;
School of Pharmaceutical Sciences
Tianjin Medical University
Tianjin 300071
People's Republic of China
;
    "Zhao, Ming" .
;
School of Pharmaceutical Sciences
Tianjin Medical University
Tianjin 300071
People's Republic of China
;
    "Zhang, Jingze" .
;
Room of Pharmacognosy
Medical College of Chinese People's Armed Police Forces
Tianjin 300162
People's Republic of China
;
    "Yang, Zaixin" .
;
Room of Pharmacognosy
Medical College of Chinese People's Armed Police Forces
Tianjin 300162
People's Republic of China
;
    "Chen, Hong" .
;
Room of Pharmacognosy
Medical College of Chinese People's Armed Police Forces
Tianjin 300162
People's Republic of China
;
data_I
_audit_creation_method     SHELXL97
_chemical_name_systematic
;
4-Desoxy-4\b-[(5-methoxy-1H-indol-3-yl)oxalylamino]podophyllotoxin
methanol solvate
;
_chemical_name_common     ?
_chemical_formula_moiety     'C33 H30 N2 O10, C H4 O'
_chemical_formula_sum     'C34 H34 N2 O11'
_chemical_formula_iupac     'C33 H30 N2 O10, C H4 O'
_chemical_formula_weight     646.63
_chemical_melting_point     ?
_symmetry_cell_setting     monoclinic
_symmetry_space_group_name_H-M     'P 21'
_symmetry_space_group_name_Hall     'P 2yb'
loop_
    _symmetry_equiv_pos_as_xyz
    'x, y, z'
    '-x, y+1/2, -z'
_cell_length_a     12.228(2)
_cell_length_b     9.8360(16)
_cell_length_c     26.667(5)
_cell_angle_alpha     90.00
_cell_angle_beta     95.58(3)
_cell_angle_gamma     90.00
_cell_volume     3192.2(9)
_cell_formula_units_Z     4
_cell_measurement_reflns_used     8161
_cell_measurement_theta_min     1.6731
_cell_measurement_theta_max     27.4565
_cell_measurement_temperature     113(2)
_exptl_crystal_description     plate
_exptl_crystal_colour     yellow
_exptl_crystal_size_max     0.24
_exptl_crystal_size_mid     0.22
_exptl_crystal_size_min     0.12
_exptl_crystal_density_diffrn     1.345
_exptl_crystal_density_meas     ?
_exptl_crystal_density_method     'not measured'
_exptl_crystal_F_000     1360
_exptl_absorpt_coefficient_mu     0.101
_exptl_absorpt_correction_type     multi-scan
_exptl_absorpt_process_details     '(CrystalClear; Rigaku/MSC, 2005)'
_exptl_absorpt_correction_T_min     0.9761
_exptl_absorpt_correction_T_max     0.9879
_exptl_special_details
;
;
_diffrn_ambient_temperature     113(2)
_diffrn_radiation_type     MoK\a
_diffrn_radiation_wavelength     0.71073
_diffrn_radiation_source     'rotating anode'
_diffrn_radiation_monochromator     confocal
_diffrn_measurement_device_type     'Rigaku Saturn CCD area-detector'
_diffrn_measurement_method     '\w and \f'
_diffrn_detector_area_resol_mean     7.31
_diffrn_reflns_number     22853
_diffrn_reflns_av_R_equivalents     0.0452
_diffrn_reflns_av_sigmaI/netI     0.0492
_diffrn_reflns_theta_min     1.53
_diffrn_reflns_theta_max     27.49
_diffrn_reflns_theta_full     27.49
_diffrn_measured_fraction_theta_max     0.997
_diffrn_measured_fraction_theta_full     0.997
_diffrn_reflns_limit_h_min     -15
_diffrn_reflns_limit_h_max     15
_diffrn_reflns_limit_k_min     -12
_diffrn_reflns_limit_k_max     11
_diffrn_reflns_limit_l_min     -31
_diffrn_reflns_limit_l_max     34
_diffrn_standards_number     0
_diffrn_standards_interval_count     0
_diffrn_standards_interval_time     0
_diffrn_standards_decay_%     0
_refine_special_details
;
;
_reflns_number_total     7730
_reflns_number_gt     6754
_reflns_threshold_expression     I>2\s(I)
_refine_ls_structure_factor_coef     Fsqd
_refine_ls_matrix_type     full
_refine_ls_R_factor_all     0.0540
_refine_ls_R_factor_gt     0.0470
_refine_ls_wR_factor_gt     0.1207
_refine_ls_wR_factor_ref     0.1265
_refine_ls_goodness_of_fit_ref     1.032
_refine_ls_restrained_S_all     1.033
_refine_ls_number_reflns     7730
_refine_ls_number_parameters     893
_refine_ls_number_restraints     0
_refine_ls_number_constraints     0
_refine_ls_hydrogen_treatment     mixed
_refine_ls_weighting_scheme     calc
_refine_ls_weighting_details
                 'calc w=1/[\s^2^(Fo^2^)+(0.0825P)^2^] where P=(Fo^2^+2Fc^2^)/3'
_atom_sites_solution_hydrogens     geom
_atom_sites_solution_primary     direct
_atom_sites_solution_secondary     difmap
_refine_ls_shift/su_max     0.001
_refine_ls_shift/su_mean     0.000
_refine_diff_density_max     0.726
_refine_diff_density_min     -0.271
_refine_ls_extinction_method     'SHELXL97 (Sheldrick, 2008)'
_refine_ls_extinction_coef     0.0201(14)
_refine_ls_extinction_expression
                                  'Fc^*^=kFc[1+0.001xFc^2^\l^3^/sin(2\q)]^-1/4^'
_refine_ls_abs_structure_details     ?
_refine_ls_abs_structure_Flack     ?
loop_
    _atom_type_symbol
    _atom_type_description
    _atom_type_scat_dispersion_real
    _atom_type_scat_dispersion_imag
    _atom_type_scat_source
    'C' 'C' 0.0033 0.0000
                         'International Tables Vol C Tables 4.2.6.8 and 6.1.1.4'
    'H' 'H' 0.0000 0.0000
                         'International Tables Vol C Tables 4.2.6.8 and 6.1.1.4'
    'N' 'N' 0.0061 0.0000
                         'International Tables Vol C Tables 4.2.6.8 and 6.1.1.4'
    'O' 'O' 0.0106 0.0000
                         'International Tables Vol C Tables 4.2.6.8 and 6.1.1.4'
_computing_data_collection     'CrystalClear (Rigaku/MSC, 2005)'
_computing_cell_refinement     'CrystalClear (Rigaku/MSC, 2005)'
_computing_data_reduction     'CrystalClear (Rigaku/MSC, 2005)'
_computing_structure_solution     'SHELXS97 (Sheldrick, 2008)'
_computing_structure_refinement     'SHELXL97 (Sheldrick, 2008)'
_computing_molecular_graphics     'SHELXTL (Sheldrick, 2008)'
_computing_publication_material     'SHELXTL (Sheldrick, 2008)'
loop_
    _atom_site_type_symbol
    _atom_site_label
    _atom_site_fract_x
    _atom_site_fract_y
    _atom_site_fract_z
    _atom_site_U_iso_or_equiv
    _atom_site_adp_type
    _atom_site_calc_flag
    _atom_site_refinement_flags
    _atom_site_occupancy
    _atom_site_disorder_assembly
    _atom_site_disorder_group
    O O1 0.9709(2) 0.2102(3) 0.43373(9) 0.0355(6) Uani d . 1 . .
    O O2 0.83051(16) 0.5566(2) 0.29071(8) 0.0237(5) Uani d . 1 . .
    O O3 0.56989(19) 0.5637(3) 0.22380(9) 0.0430(7) Uani d . 1 . .
    O O4 0.7776(2) 1.1791(3) 0.23313(9) 0.0381(6) Uani d . 1 . .
    O O5 0.89806(19) 1.2324(3) 0.17487(9) 0.0344(6) Uani d . 1 . .
    O O6 0.74319(19) 0.4426(2) 0.07044(9) 0.0318(5) Uani d . 1 . .
    O O7 0.8771(2) 0.5210(2) 0.02670(9) 0.0338(5) Uani d . 1 . .
    O O8 0.51000(18) 1.0135(3) -0.01957(8) 0.0303(5) Uani d . 1 . .
    O O9 0.59367(17) 0.9543(2) -0.10683(8) 0.0251(5) Uani d . 1 . .
    O O10 0.79144(17) 0.8430(3) -0.10779(8) 0.0285(5) Uani d . 1 . .
    O O11 1.10961(19) 0.6741(2) 0.06729(8) 0.0293(5) Uani d . 1 . .
    O O12 0.96392(17) 0.7624(2) 0.23470(8) 0.0252(5) Uani d . 1 . .
    O O13 1.0023(2) 1.0455(3) 0.31461(8) 0.0324(5) Uani d . 1 . .
    O O14 0.45644(19) 0.9379(3) 0.28103(9) 0.0392(6) Uani d . 1 . .
    O O15 0.39852(17) 0.7404(3) 0.31787(9) 0.0350(6) Uani d . 1 . .
    O O16 1.05011(18) 0.7382(3) 0.45386(8) 0.0312(5) Uani d . 1 . .
    O O17 0.97883(19) 0.5355(2) 0.47195(8) 0.0296(5) Uani d . 1 . .
    O O18 0.59318(19) 0.8892(2) 0.55775(8) 0.0273(5) Uani d . 1 . .
    O O19 0.61900(16) 0.6673(2) 0.61567(7) 0.0238(5) Uani d . 1 . .
    O O20 0.7020(2) 0.4377(2) 0.58168(8) 0.0319(5) Uani d . 1 . .
    N N1 0.5534(2) 0.3107(3) 0.34849(10) 0.0280(6) Uani d . 1 . .
    H H1 0.490(3) 0.275(4) 0.3584(14) 0.034 Uiso d . 1 . .
    N N2 0.7327(2) 0.6542(3) 0.20608(9) 0.0229(5) Uani d . 1 . .
    H H2 0.812(3) 0.671(4) 0.2177(13) 0.027 Uiso d . 1 . .
    N N3 1.2084(2) 1.0934(3) 0.19960(10) 0.0249(6) Uani d . 1 . .
    H H3A 1.252(3) 1.166(4) 0.2089(14) 0.030 Uiso d . 1 . .
    N N4 0.8928(2) 0.8590(3) 0.31837(9) 0.0212(5) Uani d . 1 . .
    H H4A 0.865(3) 0.788(4) 0.3026(13) 0.025 Uiso d . 1 . .
    C C1 1.0619(3) 0.2694(4) 0.41211(13) 0.0358(8) Uani d . 1 . .
    H H1A 1.0601 0.2424 0.3767 0.054 Uiso calc R 1 . .
    H H1B 1.1306 0.2379 0.4304 0.054 Uiso calc R 1 . .
    H H1C 1.0576 0.3687 0.4144 0.054 Uiso calc R 1 . .
    C C2 0.8683(3) 0.2420(3) 0.41280(12) 0.0261(7) Uani d . 1 . .
    C C3 0.7839(3) 0.1797(3) 0.43615(12) 0.0294(7) Uani d . 1 . .
    H H3 0.8015 0.1254 0.4653 0.035 Uiso calc R 1 . .
    C C4 0.6750(3) 0.1962(3) 0.41739(12) 0.0292(7) Uani d . 1 . .
    H H4 0.6173 0.1532 0.4329 0.035 Uiso calc R 1 . .
    C C5 0.6535(3) 0.2779(3) 0.37513(11) 0.0242(6) Uani d . 1 . .
    C C6 0.5696(3) 0.3946(3) 0.31033(11) 0.0262(7) Uani d . 1 . .
    H H6 0.5134 0.4301 0.2869 0.031 Uiso calc R 1 . .
    C C7 0.6824(2) 0.4218(3) 0.31032(11) 0.0216(6) Uani d . 1 . .
    C C8 0.7367(2) 0.3440(3) 0.35189(10) 0.0200(6) Uani d . 1 . .
    C C9 0.8474(2) 0.3262(3) 0.37056(11) 0.0232(6) Uani d . 1 . .
    H H9 0.9052 0.3693 0.3552 0.028 Uiso calc R 1 . .
    C C10 0.7340(2) 0.5197(3) 0.28133(10) 0.0202(6) Uani d . 1 . .
    C C11 0.6682(2) 0.5823(3) 0.23466(11) 0.0252(7) Uani d . 1 . .
    C C12 0.6859(2) 0.7245(3) 0.16045(11) 0.0238(6) Uani d . 1 . .
    H H12 0.6060 0.7400 0.1634 0.029 Uiso calc R 1 . .
    C C13 0.6968(2) 0.6420(3) 0.11236(11) 0.0227(6) Uani d . 1 . .
    H H13 0.6432 0.6794 0.0851 0.027 Uiso calc R 1 . .
    C C14 0.6835(3) 0.4872(4) 0.11279(13) 0.0305(7) Uani d . 1 . .
    H H14A 0.7163 0.4479 0.1450 0.037 Uiso calc R 1 . .
    H H14B 0.6051 0.4610 0.1075 0.037 Uiso calc R 1 . .
    C C15 0.8175(3) 0.5382(3) 0.05986(12) 0.0268(7) Uani d . 1 . .
    C C16 0.8111(2) 0.6562(3) 0.09543(10) 0.0211(6) Uani d . 1 . .
    H H16 0.8642 0.6368 0.1255 0.025 Uiso calc R 1 . .
    C C17 0.8347(2) 0.8009(3) 0.07850(10) 0.0195(6) Uani d . 1 . .
    H H17 0.9144 0.8065 0.0732 0.023 Uiso calc R 1 . .
    C C18 0.8143(2) 0.8956(3) 0.12187(11) 0.0209(6) Uani d . 1 . .
    C C19 0.8700(2) 1.0211(3) 0.12473(11) 0.0236(6) Uani d . 1 . .
    H H19 0.9181 1.0461 0.1004 0.028 Uiso calc R 1 . .
    C C20 0.8522(2) 1.1066(3) 0.16423(12) 0.0254(6) Uani d . 1 . .
    C C21 0.8708(3) 1.2608(4) 0.22494(13) 0.0362(8) Uani d . 1 . .
    H H21A 0.9334 1.2381 0.2499 0.043 Uiso calc R 1 . .
    H H21B 0.8531 1.3584 0.2284 0.043 Uiso calc R 1 . .
    C C22 0.7809(3) 1.0735(3) 0.19899(12) 0.0278(7) Uani d . 1 . .
    C C23 0.7237(2) 0.9546(4) 0.19687(11) 0.0260(7) Uani d . 1 . .
    H H23 0.6733 0.9344 0.2208 0.031 Uiso calc R 1 . .
    C C24 0.7416(2) 0.8628(3) 0.15812(10) 0.0222(6) Uani d . 1 . .
    C C25 0.7684(2) 0.8429(3) 0.02942(10) 0.0196(6) Uani d . 1 . .
    C C26 0.6673(2) 0.9084(3) 0.02973(11) 0.0225(6) Uani d . 1 . .
    H H26 0.6383 0.9271 0.0608 0.027 Uiso calc R 1 . .
    C C27 0.6086(2) 0.9465(3) -0.01582(11) 0.0225(6) Uani d . 1 . .
    C C28 0.6521(2) 0.9191(3) -0.06129(11) 0.0233(6) Uani d . 1 . .
    C C29 0.7545(2) 0.8577(3) -0.06123(11) 0.0213(6) Uani d . 1 . .
    C C30 0.8123(2) 0.8184(3) -0.01594(11) 0.0226(6) Uani d . 1 . .
    H H30 0.8816 0.7748 -0.0160 0.027 Uiso calc R 1 . .
    C C31 0.4672(3) 1.0519(5) 0.02636(14) 0.0418(9) Uani d . 1 . .
    H H31A 0.4544 0.9702 0.0460 0.063 Uiso calc R 1 . .
    H H31B 0.3978 1.1008 0.0187 0.063 Uiso calc R 1 . .
    H H31C 0.5202 1.1109 0.0459 0.063 Uiso calc R 1 . .
    C C32 0.6137(3) 1.0929(4) -0.12153(14) 0.0344(8) Uani d . 1 . .
    H H32A 0.5877 1.1554 -0.0967 0.052 Uiso calc R 1 . .
    H H32B 0.5744 1.1109 -0.1547 0.052 Uiso calc R 1 . .
    H H32C 0.6927 1.1063 -0.1232 0.052 Uiso calc R 1 . .
    C C33 0.9057(3) 0.8143(5) -0.10879(13) 0.0363(8) Uani d . 1 . .
    H H33A 0.9491 0.8824 -0.0888 0.054 Uiso calc R 1 . .
    H H33B 0.9245 0.8170 -0.1437 0.054 Uiso calc R 1 . .
    H H33C 0.9218 0.7237 -0.0946 0.054 Uiso calc R 1 . .
    C C34 1.1325(3) 0.6781(4) 0.01564(12) 0.0318(7) Uani d . 1 . .
    H H34A 1.1113 0.7670 0.0012 0.048 Uiso calc R 1 . .
    H H34B 1.0906 0.6066 -0.0032 0.048 Uiso calc R 1 . .
    H H34C 1.2112 0.6634 0.0136 0.048 Uiso calc R 1 . .
    C C35 1.1422(2) 0.7832(3) 0.09760(11) 0.0228(6) Uani d . 1 . .
    C C36 1.2157(2) 0.8833(3) 0.08386(12) 0.0256(6) Uani d . 1 . .
    H H36 1.2449 0.8779 0.0522 0.031 Uiso calc R 1 . .
    C C37 1.2456(3) 0.9898(3) 0.11633(12) 0.0268(7) Uani d . 1 . .
    H H37 1.2959 1.0575 0.1076 0.032 Uiso calc R 1 . .
    C C38 1.1995(2) 0.9946(3) 0.16239(11) 0.0235(6) Uani d . 1 . .
    C C39 1.1422(2) 1.0624(3) 0.23537(11) 0.0220(6) Uani d . 1 . .
    H H39 1.1337 1.1159 0.2644 0.026 Uiso calc R 1 . .
    C C40 1.0877(2) 0.9400(3) 0.22359(11) 0.0208(6) Uani d . 1 . .
    C C41 1.1253(2) 0.8955(3) 0.17615(11) 0.0196(6) Uani d . 1 . .
    C C42 1.0986(2) 0.7857(3) 0.14365(11) 0.0214(6) Uani d . 1 . .
    H H42 1.0517 0.7148 0.1530 0.026 Uiso calc R 1 . .
    C C43 1.0061(2) 0.8723(3) 0.24936(10) 0.0206(6) Uani d . 1 . .
    C C44 0.9674(2) 0.9361(3) 0.29783(10) 0.0216(6) Uani d . 1 . .
    C C45 0.8387(2) 0.9029(3) 0.36257(10) 0.0218(6) Uani d . 1 . .
    H H45 0.8402 1.0044 0.3644 0.026 Uiso calc R 1 . .
    C C46 0.8942(2) 0.8449(3) 0.41195(11) 0.0221(6) Uani d . 1 . .
    H H46 0.8586 0.8860 0.4406 0.027 Uiso calc R 1 . .
    C C47 1.0178(3) 0.8571(4) 0.42313(12) 0.0289(7) Uani d . 1 . .
    H H47A 1.0542 0.8567 0.3916 0.035 Uiso calc R 1 . .
    H H47B 1.0375 0.9420 0.4418 0.035 Uiso calc R 1 . .
    C C48 0.9684(3) 0.6421(3) 0.45032(11) 0.0254(7) Uani d . 1 . .
    C C49 0.8766(2) 0.6920(3) 0.41273(11) 0.0216(6) Uani d . 1 . .
    H H49 0.8944 0.6581 0.3791 0.026 Uiso calc R 1 . .
    C C50 0.7568(2) 0.6525(3) 0.41697(10) 0.0210(6) Uani d . 1 . .
    H H50 0.7486 0.5558 0.4057 0.025 Uiso calc R 1 . .
    C C51 0.6837(2) 0.7376(3) 0.37934(10) 0.0208(6) Uani d . 1 . .
    C C52 0.5740(2) 0.6926(3) 0.36810(11) 0.0235(6) Uani d . 1 . .
    H H52 0.5484 0.6129 0.3834 0.028 Uiso calc R 1 . .
    C C53 0.5061(2) 0.7661(3) 0.33488(12) 0.0257(7) Uani d . 1 . .
    C C54 0.3728(4) 0.8367(6) 0.2790(2) 0.0734(17) Uani d . 1 . .
    H H54A 0.3010 0.8796 0.2832 0.088 Uiso calc R 1 . .
    H H54B 0.3673 0.7906 0.2458 0.088 Uiso calc R 1 . .
    C C55 0.5417(3) 0.8846(4) 0.31276(12) 0.0284(7) Uani d . 1 . .
    C C56 0.6461(2) 0.9325(3) 0.32251(11) 0.0247(6) Uani d . 1 . .
    H H56 0.6691 1.0140 0.3076 0.030 Uiso calc R 1 . .
    C C57 0.7191(2) 0.8550(3) 0.35611(10) 0.0203(6) Uani d . 1 . .
    C C58 0.7206(2) 0.6588(3) 0.47014(11) 0.0202(6) Uani d . 1 . .
    C C59 0.6749(2) 0.7768(3) 0.48856(11) 0.0216(6) Uani d . 1 . .
    H H59 0.6664 0.8554 0.4679 0.026 Uiso calc R 1 . .
    C C60 0.6418(2) 0.7796(3) 0.53700(11) 0.0197(6) Uani d . 1 . .
    C C61 0.6544(2) 0.6648(3) 0.56788(11) 0.0207(6) Uani d . 1 . .
    C C62 0.6964(2) 0.5457(3) 0.54896(11) 0.0212(6) Uani d . 1 . .
    C C63 0.7300(2) 0.5425(3) 0.50054(11) 0.0235(6) Uani d . 1 . .
    H H63 0.7595 0.4612 0.4881 0.028 Uiso calc R 1 . .
    C C64 0.5741(3) 1.0045(3) 0.52584(13) 0.0303(7) Uani d . 1 . .
    H H64A 0.6446 1.0426 0.5182 0.045 Uiso calc R 1 . .
    H H64B 0.5331 1.0732 0.5429 0.045 Uiso calc R 1 . .
    H H64C 0.5315 0.9770 0.4945 0.045 Uiso calc R 1 . .
    C C65 0.7057(3) 0.6693(6) 0.65580(12) 0.0495(12) Uani d . 1 . .
    H H65A 0.7580 0.5963 0.6508 0.074 Uiso calc R 1 . .
    H H65B 0.6748 0.6559 0.6880 0.074 Uiso calc R 1 . .
    H H65C 0.7435 0.7572 0.6561 0.074 Uiso calc R 1 . .
    C C66 0.6889(3) 0.3055(3) 0.55972(13) 0.0300(7) Uani d . 1 . .
    H H66A 0.6229 0.3040 0.5358 0.045 Uiso calc R 1 . .
    H H66B 0.6816 0.2382 0.5863 0.045 Uiso calc R 1 . .
    H H66C 0.7534 0.2837 0.5421 0.045 Uiso calc R 1 . .
    O O21 0.3925(2) 0.2634(4) 0.18772(15) 0.0800(13) Uani d . 1 . .
    H H21 0.3869 0.3251 0.1659 0.120 Uiso calc R 1 . .
    C C67 0.4991(4) 0.2072(5) 0.19056(18) 0.0584(13) Uani d . 1 . .
    H H67A 0.5536 0.2796 0.1974 0.088 Uiso calc R 1 . .
    H H67B 0.5103 0.1631 0.1585 0.088 Uiso calc R 1 . .
    H H67C 0.5075 0.1399 0.2178 0.088 Uiso calc R 1 . .
    O O22 0.1884(6) 0.3747(4) 0.24506(19) 0.0478(17) Uani d PD 0.522(5) . .
    H H22 0.1301 0.3932 0.2579 0.072 Uiso calc PR 0.522(5) . .
    C C68 0.2343(10) 0.4948(7) 0.2278(3) 0.065(3) Uani d PD 0.522(5) . .
    H H68A 0.1854 0.5715 0.2328 0.097 Uiso calc PR 0.522(5) . .
    H H68B 0.2437 0.4859 0.1919 0.097 Uiso calc PR 0.522(5) . .
    H H68C 0.3060 0.5108 0.2467 0.097 Uiso calc PR 0.522(5) . .
    O O23 0.0596(3) 0.4971(5) 0.3106(2) 0.0326(13) Uani d PD 0.478(5) . .
    H H23A 0.0792 0.4853 0.2816 0.049 Uiso calc PR 0.478(5) . .
    C C69 0.1315(5) 0.5923(8) 0.3374(3) 0.0304(16) Uani d PD 0.478(5) . .
    H H69A 0.1370 0.6743 0.3169 0.046 Uiso calc PR 0.478(5) . .
    H H69B 0.2045 0.5516 0.3444 0.046 Uiso calc PR 0.478(5) . .
    H H69C 0.1024 0.6164 0.3691 0.046 Uiso calc PR 0.478(5) . .
loop_
    _atom_site_aniso_label
    _atom_site_aniso_U_11
    _atom_site_aniso_U_22
    _atom_site_aniso_U_33
    _atom_site_aniso_U_12
    _atom_site_aniso_U_13
    _atom_site_aniso_U_23
    O1 0.0363(13) 0.0429(14) 0.0266(13) 0.0155(12) 0.0001(10) 0.0051(10)
    O2 0.0213(10) 0.0284(11) 0.0208(11) -0.0039(9) -0.0014(8) 0.0040(9)
    O3 0.0254(11) 0.0656(19) 0.0363(14) -0.0155(12) -0.0068(10) 0.0265(13)
    O4 0.0387(13) 0.0425(15) 0.0340(14) -0.0010(12) 0.0082(10) -0.0162(12)
    O5 0.0371(13) 0.0304(12) 0.0361(14) -0.0064(11) 0.0060(10) -0.0111(11)
    O6 0.0366(12) 0.0269(12) 0.0304(12) -0.0036(11) -0.0037(10) -0.0030(10)
    O7 0.0407(13) 0.0297(13) 0.0307(13) 0.0034(11) 0.0017(10) -0.0055(10)
    O8 0.0249(11) 0.0442(14) 0.0213(11) 0.0112(10) -0.0004(8) -0.0018(10)
    O9 0.0253(10) 0.0310(12) 0.0175(10) -0.0014(10) -0.0055(8) 0.0018(9)
    O10 0.0259(11) 0.0428(13) 0.0172(11) 0.0039(10) 0.0034(8) -0.0004(10)
    O11 0.0388(12) 0.0294(12) 0.0207(11) -0.0006(10) 0.0074(9) -0.0050(9)
    O12 0.0261(10) 0.0260(11) 0.0244(11) -0.0060(9) 0.0068(8) -0.0036(9)
    O13 0.0405(13) 0.0311(12) 0.0271(12) -0.0126(11) 0.0110(10) -0.0063(10)
    O14 0.0284(12) 0.0488(16) 0.0386(14) 0.0029(12) -0.0063(10) 0.0109(12)
    O15 0.0224(11) 0.0519(16) 0.0297(12) -0.0015(11) -0.0033(9) 0.0046(11)
    O16 0.0275(11) 0.0417(13) 0.0235(12) -0.0037(11) -0.0026(9) 0.0051(10)
    O17 0.0359(12) 0.0297(12) 0.0229(11) 0.0067(10) 0.0019(9) 0.0017(10)
    O18 0.0383(12) 0.0229(11) 0.0221(11) 0.0075(10) 0.0099(9) 0.0011(9)
    O19 0.0262(10) 0.0305(11) 0.0155(10) 0.0048(9) 0.0063(8) 0.0044(9)
    O20 0.0516(14) 0.0228(11) 0.0225(11) 0.0046(11) 0.0091(10) 0.0051(9)
    N1 0.0249(13) 0.0355(16) 0.0239(14) -0.0089(12) 0.0031(10) 0.0049(11)
    N2 0.0196(12) 0.0315(14) 0.0170(12) -0.0044(11) -0.0013(9) 0.0077(11)
    N3 0.0254(12) 0.0260(14) 0.0231(13) -0.0092(12) 0.0013(10) 0.0005(10)
    N4 0.0240(12) 0.0241(13) 0.0161(12) -0.0037(11) 0.0043(9) -0.0018(10)
    C1 0.0304(17) 0.046(2) 0.0301(18) 0.0113(16) -0.0041(13) -0.0047(16)
    C2 0.0342(16) 0.0246(15) 0.0193(15) 0.0072(14) 0.0015(12) -0.0019(12)
    C3 0.0482(19) 0.0238(16) 0.0170(15) 0.0076(15) 0.0075(13) 0.0025(12)
    C4 0.0441(18) 0.0257(17) 0.0188(15) -0.0033(15) 0.0088(13) 0.0027(12)
    C5 0.0305(15) 0.0228(15) 0.0197(15) -0.0030(13) 0.0039(12) 0.0003(12)
    C6 0.0257(15) 0.0341(17) 0.0186(15) -0.0069(14) 0.0016(11) 0.0053(13)
    C7 0.0228(14) 0.0240(15) 0.0181(14) -0.0034(13) 0.0022(11) 0.0013(11)
    C8 0.0291(15) 0.0165(13) 0.0149(13) -0.0001(12) 0.0041(11) -0.0022(11)
    C9 0.0262(14) 0.0200(15) 0.0237(15) 0.0009(13) 0.0042(12) -0.0033(12)
    C10 0.0197(13) 0.0250(15) 0.0161(13) -0.0026(12) 0.0032(10) -0.0014(11)
    C11 0.0256(14) 0.0327(17) 0.0164(14) -0.0040(13) -0.0014(11) 0.0047(12)
    C12 0.0220(14) 0.0313(16) 0.0174(14) -0.0017(13) -0.0018(11) 0.0056(12)
    C13 0.0226(14) 0.0270(16) 0.0176(14) -0.0034(12) -0.0034(11) 0.0043(12)
    C14 0.0326(16) 0.0294(17) 0.0283(17) -0.0092(14) -0.0035(13) 0.0062(14)
    C15 0.0291(15) 0.0239(15) 0.0261(16) 0.0025(14) -0.0048(12) -0.0012(13)
    C16 0.0217(13) 0.0251(15) 0.0158(14) -0.0011(12) -0.0021(11) 0.0003(11)
    C17 0.0186(13) 0.0243(15) 0.0155(13) 0.0008(12) 0.0011(10) -0.0017(11)
    C18 0.0214(13) 0.0237(15) 0.0171(14) 0.0025(12) -0.0004(11) 0.0012(11)
    C19 0.0228(14) 0.0256(16) 0.0228(15) 0.0012(13) 0.0034(11) 0.0012(12)
    C20 0.0238(14) 0.0262(15) 0.0257(16) 0.0005(13) 0.0007(12) -0.0015(12)
    C21 0.0429(19) 0.0313(18) 0.0336(19) -0.0021(16) 0.0002(15) -0.0104(15)
    C22 0.0292(16) 0.0317(18) 0.0227(16) 0.0057(14) 0.0023(12) -0.0073(13)
    C23 0.0262(15) 0.0341(18) 0.0185(15) 0.0001(14) 0.0059(11) 0.0024(13)
    C24 0.0209(13) 0.0307(16) 0.0146(13) 0.0008(13) -0.0001(10) 0.0013(12)
    C25 0.0225(13) 0.0193(14) 0.0165(13) 0.0008(12) -0.0006(10) 0.0010(11)
    C26 0.0221(13) 0.0251(15) 0.0203(14) 0.0006(12) 0.0021(11) 0.0021(12)
    C27 0.0190(13) 0.0268(16) 0.0214(14) 0.0001(12) 0.0003(11) 0.0016(12)
    C28 0.0242(14) 0.0257(15) 0.0189(14) 0.0008(13) -0.0036(11) 0.0006(12)
    C29 0.0241(14) 0.0241(15) 0.0161(13) 0.0006(13) 0.0039(10) -0.0029(11)
    C30 0.0195(13) 0.0256(16) 0.0222(15) 0.0008(12) -0.0006(11) -0.0008(12)
    C31 0.0315(18) 0.065(3) 0.0295(18) 0.0187(19) 0.0044(14) -0.0022(18)
    C32 0.0369(18) 0.0341(19) 0.0296(18) -0.0012(15) -0.0102(14) 0.0079(14)
    C33 0.0264(16) 0.060(2) 0.0233(17) 0.0033(17) 0.0080(12) -0.0068(16)
    C34 0.0459(19) 0.0319(17) 0.0177(15) 0.0054(16) 0.0036(13) -0.0037(13)
    C35 0.0236(14) 0.0237(15) 0.0211(15) 0.0034(13) 0.0020(11) -0.0009(12)
    C36 0.0262(15) 0.0294(17) 0.0221(15) 0.0008(13) 0.0067(12) 0.0020(13)
    C37 0.0271(15) 0.0299(16) 0.0244(16) -0.0056(14) 0.0078(12) 0.0037(13)
    C38 0.0220(14) 0.0267(15) 0.0217(15) -0.0021(12) 0.0019(11) 0.0022(12)
    C39 0.0203(13) 0.0276(16) 0.0177(14) -0.0021(12) 0.0003(10) 0.0015(12)
    C40 0.0208(13) 0.0240(15) 0.0168(13) -0.0014(12) -0.0014(10) 0.0012(11)
    C41 0.0156(12) 0.0231(15) 0.0204(14) 0.0018(11) 0.0025(10) 0.0019(11)
    C42 0.0180(13) 0.0259(15) 0.0202(15) 0.0014(12) 0.0019(10) 0.0015(12)
    C43 0.0217(13) 0.0247(15) 0.0156(13) -0.0017(12) 0.0021(10) -0.0007(11)
    C44 0.0225(13) 0.0266(15) 0.0154(13) -0.0004(13) 0.0009(10) -0.0002(12)
    C45 0.0261(14) 0.0243(15) 0.0158(14) -0.0039(12) 0.0063(11) -0.0011(11)
    C46 0.0248(14) 0.0271(15) 0.0152(14) -0.0017(13) 0.0054(11) 0.0000(11)
    C47 0.0296(16) 0.0368(18) 0.0199(15) -0.0076(15) -0.0001(12) 0.0021(13)
    C48 0.0251(14) 0.0316(18) 0.0200(15) 0.0035(13) 0.0041(11) -0.0053(13)
    C49 0.0214(14) 0.0276(16) 0.0159(14) 0.0001(12) 0.0019(11) -0.0037(11)
    C50 0.0255(14) 0.0217(15) 0.0160(14) 0.0001(12) 0.0024(11) -0.0005(11)
    C51 0.0241(14) 0.0257(15) 0.0129(13) 0.0001(13) 0.0042(11) -0.0038(11)
    C52 0.0241(14) 0.0275(16) 0.0196(15) -0.0009(13) 0.0059(11) -0.0009(12)
    C53 0.0216(14) 0.0338(17) 0.0220(15) -0.0028(13) 0.0041(11) -0.0039(13)
    C54 0.045(2) 0.072(3) 0.096(4) -0.017(2) -0.029(2) 0.045(3)
    C55 0.0277(15) 0.0354(18) 0.0212(15) 0.0058(14) -0.0026(12) 0.0018(13)
    C56 0.0309(15) 0.0264(16) 0.0173(14) -0.0005(14) 0.0051(11) 0.0001(12)
    C57 0.0217(13) 0.0249(15) 0.0143(13) -0.0004(12) 0.0023(10) -0.0035(11)
    C58 0.0209(13) 0.0212(14) 0.0189(14) -0.0041(12) 0.0029(11) -0.0007(11)
    C59 0.0251(14) 0.0201(14) 0.0193(14) -0.0004(12) 0.0010(11) 0.0020(11)
    C60 0.0169(12) 0.0225(15) 0.0196(14) 0.0013(12) 0.0018(10) -0.0039(12)
    C61 0.0188(13) 0.0277(15) 0.0159(13) -0.0012(12) 0.0036(10) 0.0002(12)
    C62 0.0235(14) 0.0200(14) 0.0200(14) 0.0000(12) 0.0012(11) 0.0048(12)
    C63 0.0264(15) 0.0207(14) 0.0234(15) 0.0010(13) 0.0024(11) -0.0017(12)
    C64 0.0374(17) 0.0230(16) 0.0319(18) 0.0067(14) 0.0108(14) 0.0035(13)
    C65 0.0361(18) 0.099(4) 0.0131(16) 0.017(2) -0.0003(13) -0.0042(19)
    C66 0.0288(16) 0.0245(16) 0.0369(19) 0.0046(14) 0.0040(13) 0.0034(14)
    O21 0.0418(16) 0.083(3) 0.109(3) -0.0281(18) -0.0256(17) 0.069(2)
    C67 0.051(2) 0.062(3) 0.060(3) -0.007(2) -0.011(2) 0.027(2)
    O22 0.095(5) 0.017(2) 0.034(3) -0.002(3) 0.022(3) -0.0010(19)
    C68 0.141(10) 0.025(4) 0.031(4) -0.021(5) 0.019(5) -0.005(3)
    O23 0.0067(19) 0.039(3) 0.053(3) 0.0004(19) 0.0034(19) 0.008(2)
    C69 0.022(3) 0.040(4) 0.030(4) 0.005(3) 0.005(3) -0.009(3)
_geom_special_details
;
;
loop_
    _geom_bond_atom_site_label_1
    _geom_bond_atom_site_label_2
    _geom_bond_site_symmetry_2
    _geom_bond_distance
    _geom_bond_publ_flag
    O1 C2 . 1.359(4) ?
    O1 C1 . 1.426(5) ?
    O2 C10 . 1.236(3) ?
    O3 C11 . 1.223(4) ?
    O4 C22 . 1.384(4) ?
    O4 C21 . 1.428(4) ?
    O5 C20 . 1.377(4) ?
    O5 C21 . 1.435(4) ?
    O6 C15 . 1.356(4) ?
    O6 C14 . 1.470(4) ?
    O7 C15 . 1.212(4) ?
    O8 C27 . 1.370(4) ?
    O8 C31 . 1.429(4) ?
    O9 C28 . 1.392(3) ?
    O9 C32 . 1.446(4) ?
    O10 C29 . 1.369(3) ?
    O10 C33 . 1.428(4) ?
    O11 C35 . 1.379(4) ?
    O11 C34 . 1.432(4) ?
    O12 C43 . 1.244(4) ?
    O13 C44 . 1.226(4) ?
    O14 C55 . 1.380(4) ?
    O14 C54 . 1.425(5) ?
    O15 C53 . 1.373(4) ?
    O15 C54 . 1.417(5) ?
    O16 C48 . 1.372(4) ?
    O16 C47 . 1.460(4) ?
    O17 C48 . 1.198(4) ?
    O18 C60 . 1.373(4) ?
    O18 C64 . 1.423(4) ?
    O19 C61 . 1.385(3) ?
    O19 C65 . 1.431(4) ?
    O20 C62 . 1.372(4) ?
    O20 C66 . 1.429(4) ?
    N1 C6 . 1.339(4) ?
    N1 C5 . 1.391(4) ?
    N1 H1 . 0.92(4) ?
    N2 C11 . 1.349(4) ?
    N2 C12 . 1.467(4) ?
    N2 H2 . 1.00(4) ?
    N3 C39 . 1.345(4) ?
    N3 C38 . 1.386(4) ?
    N3 H3A . 0.91(4) ?
    N4 C44 . 1.344(4) ?
    N4 C45 . 1.471(4) ?
    N4 H4A . 0.87(4) ?
    C1 H1A . 0.9800 ?
    C1 H1B . 0.9800 ?
    C1 H1C . 0.9800 ?
    C2 C3 . 1.398(5) ?
    C2 C9 . 1.402(4) ?
    C3 C4 . 1.386(5) ?
    C3 H3 . 0.9500 ?
    C4 C5 . 1.388(4) ?
    C4 H4 . 0.9500 ?
    C5 C8 . 1.402(4) ?
    C6 C7 . 1.406(4) ?
    C6 H6 . 0.9500 ?
    C7 C10 . 1.421(4) ?
    C7 C8 . 1.453(4) ?
    C8 C9 . 1.407(4) ?
    C9 H9 . 0.9500 ?
    C10 C11 . 1.543(4) ?
    C12 C24 . 1.525(5) ?
    C12 C13 . 1.534(4) ?
    C12 H12 . 1.0000 ?
    C13 C16 . 1.517(4) ?
    C13 C14 . 1.531(5) ?
    C13 H13 . 1.0000 ?
    C14 H14A . 0.9900 ?
    C14 H14B . 0.9900 ?
    C15 C16 . 1.506(4) ?
    C16 C17 . 1.529(4) ?
    C16 H16 . 1.0000 ?
    C17 C18 . 1.524(4) ?
    C17 C25 . 1.528(4) ?
    C17 H17 . 1.0000 ?
    C18 C19 . 1.408(4) ?
    C18 C24 . 1.412(4) ?
    C19 C20 . 1.382(4) ?
    C19 H19 . 0.9500 ?
    C20 C22 . 1.372(5) ?
    C21 H21A . 0.9900 ?
    C21 H21B . 0.9900 ?
    C22 C23 . 1.361(5) ?
    C23 C24 . 1.406(4) ?
    C23 H23 . 0.9500 ?
    C25 C30 . 1.391(4) ?
    C25 C26 . 1.395(4) ?
    C26 C27 . 1.400(4) ?
    C26 H26 . 0.9500 ?
    C27 C28 . 1.397(4) ?
    C28 C29 . 1.390(4) ?
    C29 C30 . 1.393(4) ?
    C30 H30 . 0.9500 ?
    C31 H31A . 0.9800 ?
    C31 H31B . 0.9800 ?
    C31 H31C . 0.9800 ?
    C32 H32A . 0.9800 ?
    C32 H32B . 0.9800 ?
    C32 H32C . 0.9800 ?
    C33 H33A . 0.9800 ?
    C33 H33B . 0.9800 ?
    C33 H33C . 0.9800 ?
    C34 H34A . 0.9800 ?
    C34 H34B . 0.9800 ?
    C34 H34C . 0.9800 ?
    C35 C42 . 1.386(4) ?
    C35 C36 . 1.405(4) ?
    C36 C37 . 1.386(5) ?
    C36 H36 . 0.9500 ?
    C37 C38 . 1.401(4) ?
    C37 H37 . 0.9500 ?
    C38 C41 . 1.404(4) ?
    C39 C40 . 1.397(4) ?
    C39 H39 . 0.9500 ?
    C40 C43 . 1.430(4) ?
    C40 C41 . 1.455(4) ?
    C41 C42 . 1.404(4) ?
    C42 H42 . 0.9500 ?
    C43 C44 . 1.551(4) ?
    C45 C57 . 1.530(4) ?
    C45 C46 . 1.532(4) ?
    C45 H45 . 1.0000 ?
    C46 C47 . 1.516(4) ?
    C46 C49 . 1.520(4) ?
    C46 H46 . 1.0000 ?
    C47 H47A . 0.9900 ?
    C47 H47B . 0.9900 ?
    C48 C49 . 1.512(4) ?
    C49 C50 . 1.530(4) ?
    C49 H49 . 1.0000 ?
    C50 C58 . 1.527(4) ?
    C50 C51 . 1.528(4) ?
    C50 H50 . 1.0000 ?
    C51 C57 . 1.399(4) ?
    C51 C52 . 1.416(4) ?
    C52 C53 . 1.361(4) ?
    C52 H52 . 0.9500 ?
    C53 C55 . 1.395(5) ?
    C54 H54A . 0.9900 ?
    C54 H54B . 0.9900 ?
    C55 C56 . 1.362(4) ?
    C56 C57 . 1.423(4) ?
    C56 H56 . 0.9500 ?
    C58 C59 . 1.397(4) ?
    C58 C63 . 1.400(4) ?
    C59 C60 . 1.391(4) ?
    C59 H59 . 0.9500 ?
    C60 C61 . 1.397(4) ?
    C61 C62 . 1.393(4) ?
    C62 C63 . 1.393(4) ?
    C63 H63 . 0.9500 ?
    C64 H64A . 0.9800 ?
    C64 H64B . 0.9800 ?
    C64 H64C . 0.9800 ?
    C65 H65A . 0.9800 ?
    C65 H65B . 0.9800 ?
    C65 H65C . 0.9800 ?
    C66 H66A . 0.9800 ?
    C66 H66B . 0.9800 ?
    C66 H66C . 0.9800 ?
    O21 C67 . 1.411(6) ?
    O21 H21 . 0.8400 ?
    C67 H67A . 0.9800 ?
    C67 H67B . 0.9800 ?
    C67 H67C . 0.9800 ?
    O22 C68 . 1.405(7) ?
    O22 H22 . 0.8400 ?
    C68 H68A . 0.9800 ?
    C68 H68B . 0.9800 ?
    C68 H68C . 0.9800 ?
    O23 C69 . 1.428(7) ?
    O23 H23A . 0.8400 ?
    C69 H69A . 0.9800 ?
    C69 H69B . 0.9800 ?
    C69 H69C . 0.9800 ?
loop_
    _geom_angle_atom_site_label_1
    _geom_angle_atom_site_label_2
    _geom_angle_atom_site_label_3
    _geom_angle_site_symmetry_1
    _geom_angle_site_symmetry_3
    _geom_angle
    _geom_angle_publ_flag
    C2 O1 C1 . . 117.7(3) ?
    C22 O4 C21 . . 104.3(2) ?
    C20 O5 C21 . . 103.9(3) ?
    C15 O6 C14 . . 110.2(2) ?
    C27 O8 C31 . . 117.2(2) ?
    C28 O9 C32 . . 112.6(2) ?
    C29 O10 C33 . . 116.6(2) ?
    C35 O11 C34 . . 118.0(3) ?
    C55 O14 C54 . . 104.8(3) ?
    C53 O15 C54 . . 104.9(3) ?
    C48 O16 C47 . . 110.9(2) ?
    C60 O18 C64 . . 115.9(2) ?
    C61 O19 C65 . . 114.4(2) ?
    C62 O20 C66 . . 116.6(2) ?
    C6 N1 C5 . . 110.1(3) ?
    C6 N1 H1 . . 130(2) ?
    C5 N1 H1 . . 120(2) ?
    C11 N2 C12 . . 120.9(2) ?
    C11 N2 H2 . . 121(2) ?
    C12 N2 H2 . . 118(2) ?
    C39 N3 C38 . . 109.7(3) ?
    C39 N3 H3A . . 111(2) ?
    C38 N3 H3A . . 138(2) ?
    C44 N4 C45 . . 122.5(3) ?
    C44 N4 H4A . . 121(2) ?
    C45 N4 H4A . . 116(2) ?
    O1 C1 H1A . . 109.5 ?
    O1 C1 H1B . . 109.5 ?
    H1A C1 H1B . . 109.5 ?
    O1 C1 H1C . . 109.5 ?
    H1A C1 H1C . . 109.5 ?
    H1B C1 H1C . . 109.5 ?
    O1 C2 C3 . . 114.1(3) ?
    O1 C2 C9 . . 123.8(3) ?
    C3 C2 C9 . . 122.1(3) ?
    C4 C3 C2 . . 120.9(3) ?
    C4 C3 H3 . . 119.6 ?
    C2 C3 H3 . . 119.6 ?
    C3 C4 C5 . . 117.4(3) ?
    C3 C4 H4 . . 121.3 ?
    C5 C4 H4 . . 121.3 ?
    C4 C5 N1 . . 129.6(3) ?
    C4 C5 C8 . . 122.6(3) ?
    N1 C5 C8 . . 107.8(3) ?
    N1 C6 C7 . . 109.6(3) ?
    N1 C6 H6 . . 125.2 ?
    C7 C6 H6 . . 125.2 ?
    C6 C7 C10 . . 128.1(3) ?
    C6 C7 C8 . . 105.9(3) ?
    C10 C7 C8 . . 125.3(3) ?
    C5 C8 C9 . . 120.0(3) ?
    C5 C8 C7 . . 106.5(3) ?
    C9 C8 C7 . . 133.4(3) ?
    C2 C9 C8 . . 116.9(3) ?
    C2 C9 H9 . . 121.6 ?
    C8 C9 H9 . . 121.6 ?
    O2 C10 C7 . . 123.7(3) ?
    O2 C10 C11 . . 117.3(3) ?
    C7 C10 C11 . . 119.0(2) ?
    O3 C11 N2 . . 124.1(3) ?
    O3 C11 C10 . . 123.7(3) ?
    N2 C11 C10 . . 112.1(2) ?
    N2 C12 C24 . . 108.4(2) ?
    N2 C12 C13 . . 112.7(3) ?
    C24 C12 C13 . . 111.3(2) ?
    N2 C12 H12 . . 108.1 ?
    C24 C12 H12 . . 108.1 ?
    C13 C12 H12 . . 108.1 ?
    C16 C13 C14 . . 101.3(3) ?
    C16 C13 C12 . . 110.9(2) ?
    C14 C13 C12 . . 120.1(3) ?
    C16 C13 H13 . . 108.0 ?
    C14 C13 H13 . . 108.0 ?
    C12 C13 H13 . . 108.0 ?
    O6 C14 C13 . . 103.3(3) ?
    O6 C14 H14A . . 111.1 ?
    C13 C14 H14A . . 111.1 ?
    O6 C14 H14B . . 111.1 ?
    C13 C14 H14B . . 111.1 ?
    H14A C14 H14B . . 109.1 ?
    O7 C15 O6 . . 121.2(3) ?
    O7 C15 C16 . . 129.7(3) ?
    O6 C15 C16 . . 109.1(3) ?
    C15 C16 C13 . . 102.8(2) ?
    C15 C16 C17 . . 120.6(2) ?
    C13 C16 C17 . . 112.3(2) ?
    C15 C16 H16 . . 106.8 ?
    C13 C16 H16 . . 106.8 ?
    C17 C16 H16 . . 106.8 ?
    C18 C17 C25 . . 111.9(2) ?
    C18 C17 C16 . . 107.2(2) ?
    C25 C17 C16 . . 113.9(2) ?
    C18 C17 H17 . . 107.9 ?
    C25 C17 H17 . . 107.9 ?
    C16 C17 H17 . . 107.9 ?
    C19 C18 C24 . . 119.8(3) ?
    C19 C18 C17 . . 117.5(3) ?
    C24 C18 C17 . . 122.7(3) ?
    C20 C19 C18 . . 117.6(3) ?
    C20 C19 H19 . . 121.2 ?
    C18 C19 H19 . . 121.2 ?
    C22 C20 O5 . . 110.3(3) ?
    C22 C20 C19 . . 121.9(3) ?
    O5 C20 C19 . . 127.8(3) ?
    O4 C21 O5 . . 107.1(3) ?
    O4 C21 H21A . . 110.3 ?
    O5 C21 H21A . . 110.3 ?
    O4 C21 H21B . . 110.3 ?
    O5 C21 H21B . . 110.3 ?
    H21A C21 H21B . . 108.6 ?
    C23 C22 C20 . . 122.2(3) ?
    C23 C22 O4 . . 128.6(3) ?
    C20 C22 O4 . . 109.1(3) ?
    C22 C23 C24 . . 117.8(3) ?
    C22 C23 H23 . . 121.1 ?
    C24 C23 H23 . . 121.1 ?
    C23 C24 C18 . . 120.6(3) ?
    C23 C24 C12 . . 116.2(3) ?
    C18 C24 C12 . . 123.0(3) ?
    C30 C25 C26 . . 120.2(3) ?
    C30 C25 C17 . . 118.7(3) ?
    C26 C25 C17 . . 121.1(3) ?
    C25 C26 C27 . . 119.9(3) ?
    C25 C26 H26 . . 120.1 ?
    C27 C26 H26 . . 120.1 ?
    O8 C27 C28 . . 115.8(3) ?
    O8 C27 C26 . . 124.4(3) ?
    C28 C27 C26 . . 119.7(3) ?
    C29 C28 O9 . . 119.7(3) ?
    C29 C28 C27 . . 120.1(3) ?
    O9 C28 C27 . . 120.2(3) ?
    O10 C29 C28 . . 114.9(3) ?
    O10 C29 C30 . . 124.9(3) ?
    C28 C29 C30 . . 120.1(3) ?
    C25 C30 C29 . . 120.0(3) ?
    C25 C30 H30 . . 120.0 ?
    C29 C30 H30 . . 120.0 ?
    O8 C31 H31A . . 109.5 ?
    O8 C31 H31B . . 109.5 ?
    H31A C31 H31B . . 109.5 ?
    O8 C31 H31C . . 109.5 ?
    H31A C31 H31C . . 109.5 ?
    H31B C31 H31C . . 109.5 ?
    O9 C32 H32A . . 109.5 ?
    O9 C32 H32B . . 109.5 ?
    H32A C32 H32B . . 109.5 ?
    O9 C32 H32C . . 109.5 ?
    H32A C32 H32C . . 109.5 ?
    H32B C32 H32C . . 109.5 ?
    O10 C33 H33A . . 109.5 ?
    O10 C33 H33B . . 109.5 ?
    H33A C33 H33B . . 109.5 ?
    O10 C33 H33C . . 109.5 ?
    H33A C33 H33C . . 109.5 ?
    H33B C33 H33C . . 109.5 ?
    O11 C34 H34A . . 109.5 ?
    O11 C34 H34B . . 109.5 ?
    H34A C34 H34B . . 109.5 ?
    O11 C34 H34C . . 109.5 ?
    H34A C34 H34C . . 109.5 ?
    H34B C34 H34C . . 109.5 ?
    O11 C35 C42 . . 114.7(3) ?
    O11 C35 C36 . . 123.3(3) ?
    C42 C35 C36 . . 122.0(3) ?
    C37 C36 C35 . . 120.3(3) ?
    C37 C36 H36 . . 119.9 ?
    C35 C36 H36 . . 119.9 ?
    C36 C37 C38 . . 117.9(3) ?
    C36 C37 H37 . . 121.0 ?
    C38 C37 H37 . . 121.0 ?
    N3 C38 C37 . . 129.8(3) ?
    N3 C38 C41 . . 107.9(2) ?
    C37 C38 C41 . . 122.1(3) ?
    N3 C39 C40 . . 110.1(3) ?
    N3 C39 H39 . . 125.0 ?
    C40 C39 H39 . . 125.0 ?
    C39 C40 C43 . . 129.3(3) ?
    C39 C40 C41 . . 105.7(3) ?
    C43 C40 C41 . . 124.9(3) ?
    C38 C41 C42 . . 119.4(3) ?
    C38 C41 C40 . . 106.6(3) ?
    C42 C41 C40 . . 133.9(3) ?
    C35 C42 C41 . . 118.2(3) ?
    C35 C42 H42 . . 120.9 ?
    C41 C42 H42 . . 120.9 ?
    O12 C43 C40 . . 122.7(3) ?
    O12 C43 C44 . . 117.6(3) ?
    C40 C43 C44 . . 119.7(3) ?
    O13 C44 N4 . . 125.0(3) ?
    O13 C44 C43 . . 122.4(3) ?
    N4 C44 C43 . . 112.7(3) ?
    N4 C45 C57 . . 108.6(2) ?
    N4 C45 C46 . . 112.6(2) ?
    C57 C45 C46 . . 108.7(2) ?
    N4 C45 H45 . . 109.0 ?
    C57 C45 H45 . . 109.0 ?
    C46 C45 H45 . . 109.0 ?
    C47 C46 C49 . . 102.4(3) ?
    C47 C46 C45 . . 119.3(2) ?
    C49 C46 C45 . . 109.2(2) ?
    C47 C46 H46 . . 108.5 ?
    C49 C46 H46 . . 108.5 ?
    C45 C46 H46 . . 108.5 ?
    O16 C47 C46 . . 104.9(2) ?
    O16 C47 H47A . . 110.8 ?
    C46 C47 H47A . . 110.8 ?
    O16 C47 H47B . . 110.8 ?
    C46 C47 H47B . . 110.8 ?
    H47A C47 H47B . . 108.8 ?
    O17 C48 O16 . . 121.8(3) ?
    O17 C48 C49 . . 129.8(3) ?
    O16 C48 C49 . . 108.1(3) ?
    C48 C49 C46 . . 103.5(2) ?
    C48 C49 C50 . . 121.5(3) ?
    C46 C49 C50 . . 113.0(3) ?
    C48 C49 H49 . . 105.9 ?
    C46 C49 H49 . . 105.9 ?
    C50 C49 H49 . . 105.9 ?
    C58 C50 C51 . . 112.5(2) ?
    C58 C50 C49 . . 115.1(2) ?
    C51 C50 C49 . . 108.4(2) ?
    C58 C50 H50 . . 106.8 ?
    C51 C50 H50 . . 106.8 ?
    C49 C50 H50 . . 106.8 ?
    C57 C51 C52 . . 119.5(3) ?
    C57 C51 C50 . . 123.8(3) ?
    C52 C51 C50 . . 116.7(3) ?
    C53 C52 C51 . . 118.4(3) ?
    C53 C52 H52 . . 120.8 ?
    C51 C52 H52 . . 120.8 ?
    C52 C53 O15 . . 128.4(3) ?
    C52 C53 C55 . . 121.6(3) ?
    O15 C53 C55 . . 110.0(3) ?
    O15 C54 O14 . . 109.4(3) ?
    O15 C54 H54A . . 109.8 ?
    O14 C54 H54A . . 109.8 ?
    O15 C54 H54B . . 109.8 ?
    O14 C54 H54B . . 109.8 ?
    H54A C54 H54B . . 108.3 ?
    C56 C55 O14 . . 128.6(3) ?
    C56 C55 C53 . . 122.2(3) ?
    O14 C55 C53 . . 109.2(3) ?
    C55 C56 C57 . . 117.0(3) ?
    C55 C56 H56 . . 121.5 ?
    C57 C56 H56 . . 121.5 ?
    C51 C57 C56 . . 121.2(3) ?
    C51 C57 C45 . . 122.6(3) ?
    C56 C57 C45 . . 116.1(3) ?
    C59 C58 C63 . . 119.2(3) ?
    C59 C58 C50 . . 121.5(3) ?
    C63 C58 C50 . . 119.3(3) ?
    C60 C59 C58 . . 120.4(3) ?
    C60 C59 H59 . . 119.8 ?
    C58 C59 H59 . . 119.8 ?
    O18 C60 C59 . . 124.5(3) ?
    O18 C60 C61 . . 115.1(2) ?
    C59 C60 C61 . . 120.4(3) ?
    O19 C61 C62 . . 120.4(3) ?
    O19 C61 C60 . . 120.2(3) ?
    C62 C61 C60 . . 119.3(3) ?
    O20 C62 C63 . . 124.8(3) ?
    O20 C62 C61 . . 114.7(3) ?
    C63 C62 C61 . . 120.5(3) ?
    C62 C63 C58 . . 120.2(3) ?
    C62 C63 H63 . . 119.9 ?
    C58 C63 H63 . . 119.9 ?
    O18 C64 H64A . . 109.5 ?
    O18 C64 H64B . . 109.5 ?
    H64A C64 H64B . . 109.5 ?
    O18 C64 H64C . . 109.5 ?
    H64A C64 H64C . . 109.5 ?
    H64B C64 H64C . . 109.5 ?
    O19 C65 H65A . . 109.5 ?
    O19 C65 H65B . . 109.5 ?
    H65A C65 H65B . . 109.5 ?
    O19 C65 H65C . . 109.5 ?
    H65A C65 H65C . . 109.5 ?
    H65B C65 H65C . . 109.5 ?
    O20 C66 H66A . . 109.5 ?
    O20 C66 H66B . . 109.5 ?
    H66A C66 H66B . . 109.5 ?
    O20 C66 H66C . . 109.5 ?
    H66A C66 H66C . . 109.5 ?
    H66B C66 H66C . . 109.5 ?
    C67 O21 H21 . . 109.5 ?
    O21 C67 H67A . . 109.5 ?
    O21 C67 H67B . . 109.5 ?
    H67A C67 H67B . . 109.5 ?
    O21 C67 H67C . . 109.5 ?
    H67A C67 H67C . . 109.5 ?
    H67B C67 H67C . . 109.5 ?
    C68 O22 H22 . . 109.5 ?
    O22 C68 H68A . . 109.5 ?
    O22 C68 H68B . . 109.5 ?
    H68A C68 H68B . . 109.5 ?
    O22 C68 H68C . . 109.5 ?
    H68A C68 H68C . . 109.5 ?
    H68B C68 H68C . . 109.5 ?
    C69 O23 H23A . . 109.5 ?
    O23 C69 H69A . . 109.5 ?
    O23 C69 H69B . . 109.5 ?
    H69A C69 H69B . . 109.5 ?
    O23 C69 H69C . . 109.5 ?
    H69A C69 H69C . . 109.5 ?
    H69B C69 H69C . . 109.5 ?
loop_
    _geom_torsion_atom_site_label_1
    _geom_torsion_atom_site_label_2
    _geom_torsion_atom_site_label_3
    _geom_torsion_atom_site_label_4
    _geom_torsion_site_symmetry_1
    _geom_torsion_site_symmetry_2
    _geom_torsion_site_symmetry_3
    _geom_torsion_site_symmetry_4
    _geom_torsion
    _geom_torsion_publ_flag
    C1 O1 C2 C3 . . . . 179.9(3) ?
    C1 O1 C2 C9 . . . . 1.9(5) ?
    O1 C2 C3 C4 . . . . -176.4(3) ?
    C9 C2 C3 C4 . . . . 1.7(5) ?
    C2 C3 C4 C5 . . . . -0.8(5) ?
    C3 C4 C5 N1 . . . . 179.4(3) ?
    C3 C4 C5 C8 . . . . -0.9(5) ?
    C6 N1 C5 C4 . . . . 179.1(3) ?
    C6 N1 C5 C8 . . . . -0.6(4) ?
    C5 N1 C6 C7 . . . . -0.4(4) ?
    N1 C6 C7 C10 . . . . -170.1(3) ?
    N1 C6 C7 C8 . . . . 1.2(4) ?
    C4 C5 C8 C9 . . . . 1.6(5) ?
    N1 C5 C8 C9 . . . . -178.7(3) ?
    C4 C5 C8 C7 . . . . -178.4(3) ?
    N1 C5 C8 C7 . . . . 1.3(3) ?
    C6 C7 C8 C5 . . . . -1.5(3) ?
    C10 C7 C8 C5 . . . . 170.1(3) ?
    C6 C7 C8 C9 . . . . 178.4(3) ?
    C10 C7 C8 C9 . . . . -9.9(5) ?
    O1 C2 C9 C8 . . . . 176.9(3) ?
    C3 C2 C9 C8 . . . . -1.0(5) ?
    C5 C8 C9 C2 . . . . -0.6(4) ?
    C7 C8 C9 C2 . . . . 179.4(3) ?
    C6 C7 C10 O2 . . . . 164.5(3) ?
    C8 C7 C10 O2 . . . . -5.2(5) ?
    C6 C7 C10 C11 . . . . -16.9(5) ?
    C8 C7 C10 C11 . . . . 173.3(3) ?
    C12 N2 C11 O3 . . . . 4.4(5) ?
    C12 N2 C11 C10 . . . . -178.7(3) ?
    O2 C10 C11 O3 . . . . -173.4(3) ?
    C7 C10 C11 O3 . . . . 8.0(5) ?
    O2 C10 C11 N2 . . . . 9.7(4) ?
    C7 C10 C11 N2 . . . . -168.9(3) ?
    C11 N2 C12 C24 . . . . 139.2(3) ?
    C11 N2 C12 C13 . . . . -97.3(3) ?
    N2 C12 C13 C16 . . . . -80.5(3) ?
    C24 C12 C13 C16 . . . . 41.5(3) ?
    N2 C12 C13 C14 . . . . 37.2(4) ?
    C24 C12 C13 C14 . . . . 159.1(3) ?
    C15 O6 C14 C13 . . . . 22.4(3) ?
    C16 C13 C14 O6 . . . . -34.4(3) ?
    C12 C13 C14 O6 . . . . -156.9(2) ?
    C14 O6 C15 O7 . . . . 178.7(3) ?
    C14 O6 C15 C16 . . . . -0.3(3) ?
    O7 C15 C16 C13 . . . . 159.0(3) ?
    O6 C15 C16 C13 . . . . -22.1(3) ?
    O7 C15 C16 C17 . . . . 33.1(5) ?
    O6 C15 C16 C17 . . . . -148.0(3) ?
    C14 C13 C16 C15 . . . . 34.0(3) ?
    C12 C13 C16 C15 . . . . 162.6(2) ?
    C14 C13 C16 C17 . . . . 165.1(2) ?
    C12 C13 C16 C17 . . . . -66.3(3) ?
    C15 C16 C17 C18 . . . . 176.5(2) ?
    C13 C16 C17 C18 . . . . 55.1(3) ?
    C15 C16 C17 C25 . . . . 52.3(4) ?
    C13 C16 C17 C25 . . . . -69.1(3) ?
    C25 C17 C18 C19 . . . . -79.5(3) ?
    C16 C17 C18 C19 . . . . 155.0(2) ?
    C25 C17 C18 C24 . . . . 99.6(3) ?
    C16 C17 C18 C24 . . . . -25.9(4) ?
    C24 C18 C19 C20 . . . . 1.3(4) ?
    C17 C18 C19 C20 . . . . -179.5(3) ?
    C21 O5 C20 C22 . . . . 13.3(3) ?
    C21 O5 C20 C19 . . . . -167.6(3) ?
    C18 C19 C20 C22 . . . . -1.7(4) ?
    C18 C19 C20 O5 . . . . 179.3(3) ?
    C22 O4 C21 O5 . . . . 22.7(3) ?
    C20 O5 C21 O4 . . . . -22.1(3) ?
    O5 C20 C22 C23 . . . . 179.4(3) ?
    C19 C20 C22 C23 . . . . 0.2(5) ?
    O5 C20 C22 O4 . . . . 0.8(4) ?
    C19 C20 C22 O4 . . . . -178.4(3) ?
    C21 O4 C22 C23 . . . . 166.9(3) ?
    C21 O4 C22 C20 . . . . -14.6(3) ?
    C20 C22 C23 C24 . . . . 1.6(5) ?
    O4 C22 C23 C24 . . . . 179.9(3) ?
    C22 C23 C24 C18 . . . . -1.9(4) ?
    C22 C23 C24 C12 . . . . 173.4(3) ?
    C19 C18 C24 C23 . . . . 0.5(4) ?
    C17 C18 C24 C23 . . . . -178.7(3) ?
    C19 C18 C24 C12 . . . . -174.5(3) ?
    C17 C18 C24 C12 . . . . 6.3(4) ?
    N2 C12 C24 C23 . . . . -64.3(3) ?
    C13 C12 C24 C23 . . . . 171.3(3) ?
    N2 C12 C24 C18 . . . . 110.9(3) ?
    C13 C12 C24 C18 . . . . -13.5(4) ?
    C18 C17 C25 C30 . . . . 148.3(3) ?
    C16 C17 C25 C30 . . . . -90.0(3) ?
    C18 C17 C25 C26 . . . . -29.8(4) ?
    C16 C17 C25 C26 . . . . 91.9(3) ?
    C30 C25 C26 C27 . . . . 1.5(4) ?
    C17 C25 C26 C27 . . . . 179.6(3) ?
    C31 O8 C27 C28 . . . . -175.5(3) ?
    C31 O8 C27 C26 . . . . 2.8(5) ?
    C25 C26 C27 O8 . . . . -178.6(3) ?
    C25 C26 C27 C28 . . . . -0.3(5) ?
    C32 O9 C28 C29 . . . . -93.1(3) ?
    C32 O9 C28 C27 . . . . 86.4(4) ?
    O8 C27 C28 C29 . . . . 176.7(3) ?
    C26 C27 C28 C29 . . . . -1.7(5) ?
    O8 C27 C28 O9 . . . . -2.7(4) ?
    C26 C27 C28 O9 . . . . 178.8(3) ?
    C33 O10 C29 C28 . . . . 164.1(3) ?
    C33 O10 C29 C30 . . . . -14.8(5) ?
    O9 C28 C29 O10 . . . . 3.0(4) ?
    C27 C28 C29 O10 . . . . -176.5(3) ?
    O9 C28 C29 C30 . . . . -178.1(3) ?
    C27 C28 C29 C30 . . . . 2.5(5) ?
    C26 C25 C30 C29 . . . . -0.8(5) ?
    C17 C25 C30 C29 . . . . -178.9(3) ?
    O10 C29 C30 C25 . . . . 177.6(3) ?
    C28 C29 C30 C25 . . . . -1.3(5) ?
    C34 O11 C35 C42 . . . . 167.5(3) ?
    C34 O11 C35 C36 . . . . -13.8(4) ?
    O11 C35 C36 C37 . . . . -179.5(3) ?
    C42 C35 C36 C37 . . . . -0.9(5) ?
    C35 C36 C37 C38 . . . . -0.7(5) ?
    C39 N3 C38 C37 . . . . 174.3(3) ?
    C39 N3 C38 C41 . . . . -1.1(3) ?
    C36 C37 C38 N3 . . . . -174.6(3) ?
    C36 C37 C38 C41 . . . . 0.2(5) ?
    C38 N3 C39 C40 . . . . 0.9(3) ?
    N3 C39 C40 C43 . . . . -176.5(3) ?
    N3 C39 C40 C41 . . . . -0.3(3) ?
    N3 C38 C41 C42 . . . . 177.7(3) ?
    C37 C38 C41 C42 . . . . 1.9(4) ?
    N3 C38 C41 C40 . . . . 0.9(3) ?
    C37 C38 C41 C40 . . . . -174.9(3) ?
    C39 C40 C41 C38 . . . . -0.4(3) ?
    C43 C40 C41 C38 . . . . 176.1(3) ?
    C39 C40 C41 C42 . . . . -176.6(3) ?
    C43 C40 C41 C42 . . . . -0.1(5) ?
    O11 C35 C42 C41 . . . . -178.3(2) ?
    C36 C35 C42 C41 . . . . 3.0(4) ?
    C38 C41 C42 C35 . . . . -3.5(4) ?
    C40 C41 C42 C35 . . . . 172.4(3) ?
    C39 C40 C43 O12 . . . . -179.9(3) ?
    C41 C40 C43 O12 . . . . 4.6(5) ?
    C39 C40 C43 C44 . . . . -0.1(5) ?
    C41 C40 C43 C44 . . . . -175.7(3) ?
    C45 N4 C44 O13 . . . . 4.0(5) ?
    C45 N4 C44 C43 . . . . -175.8(2) ?
    O12 C43 C44 O13 . . . . -178.4(3) ?
    C40 C43 C44 O13 . . . . 1.9(4) ?
    O12 C43 C44 N4 . . . . 1.4(4) ?
    C40 C43 C44 N4 . . . . -178.4(3) ?
    C44 N4 C45 C57 . . . . 142.7(3) ?
    C44 N4 C45 C46 . . . . -96.9(3) ?
    N4 C45 C46 C47 . . . . 49.4(4) ?
    C57 C45 C46 C47 . . . . 169.7(3) ?
    N4 C45 C46 C49 . . . . -67.7(3) ?
    C57 C45 C46 C49 . . . . 52.6(3) ?
    C48 O16 C47 C46 . . . . 16.5(3) ?
    C49 C46 C47 O16 . . . . -29.1(3) ?
    C45 C46 C47 O16 . . . . -149.7(3) ?
    C47 O16 C48 O17 . . . . 178.7(3) ?
    C47 O16 C48 C49 . . . . 3.6(3) ?
    O17 C48 C49 C46 . . . . 163.3(3) ?
    O16 C48 C49 C46 . . . . -22.1(3) ?
    O17 C48 C49 C50 . . . . 35.2(5) ?
    O16 C48 C49 C50 . . . . -150.2(3) ?
    C47 C46 C49 C48 . . . . 30.8(3) ?
    C45 C46 C49 C48 . . . . 158.1(2) ?
    C47 C46 C49 C50 . . . . 164.0(2) ?
    C45 C46 C49 C50 . . . . -68.6(3) ?
    C48 C49 C50 C58 . . . . 43.4(4) ?
    C46 C49 C50 C58 . . . . -80.4(3) ?
    C48 C49 C50 C51 . . . . 170.5(3) ?
    C46 C49 C50 C51 . . . . 46.6(3) ?
    C58 C50 C51 C57 . . . . 112.6(3) ?
    C49 C50 C51 C57 . . . . -15.9(4) ?
    C58 C50 C51 C52 . . . . -67.4(3) ?
    C49 C50 C51 C52 . . . . 164.1(3) ?
    C57 C51 C52 C53 . . . . -0.2(4) ?
    C50 C51 C52 C53 . . . . 179.7(3) ?
    C51 C52 C53 O15 . . . . 178.7(3) ?
    C51 C52 C53 C55 . . . . -1.2(5) ?
    C54 O15 C53 C52 . . . . -172.0(4) ?
    C54 O15 C53 C55 . . . . 7.9(4) ?
    C53 O15 C54 O14 . . . . -13.2(5) ?
    C55 O14 C54 O15 . . . . 13.4(5) ?
    C54 O14 C55 C56 . . . . 170.9(4) ?
    C54 O14 C55 C53 . . . . -8.3(4) ?
    C52 C53 C55 C56 . . . . 0.9(5) ?
    O15 C53 C55 C56 . . . . -179.0(3) ?
    C52 C53 C55 O14 . . . . -179.8(3) ?
    O15 C53 C55 O14 . . . . 0.3(4) ?
    O14 C55 C56 C57 . . . . -178.3(3) ?
    C53 C55 C56 C57 . . . . 0.8(5) ?
    C52 C51 C57 C56 . . . . 1.9(4) ?
    C50 C51 C57 C56 . . . . -178.0(3) ?
    C52 C51 C57 C45 . . . . -174.3(3) ?
    C50 C51 C57 C45 . . . . 5.7(4) ?
    C55 C56 C57 C51 . . . . -2.2(4) ?
    C55 C56 C57 C45 . . . . 174.3(3) ?
    N4 C45 C57 C51 . . . . 98.9(3) ?
    C46 C45 C57 C51 . . . . -23.9(4) ?
    N4 C45 C57 C56 . . . . -77.5(3) ?
    C46 C45 C57 C56 . . . . 159.7(3) ?
    C51 C50 C58 C59 . . . . -34.1(4) ?
    C49 C50 C58 C59 . . . . 90.9(3) ?
    C51 C50 C58 C63 . . . . 143.9(3) ?
    C49 C50 C58 C63 . . . . -91.2(3) ?
    C63 C58 C59 C60 . . . . 1.6(4) ?
    C50 C58 C59 C60 . . . . 179.5(3) ?
    C64 O18 C60 C59 . . . . 1.7(4) ?
    C64 O18 C60 C61 . . . . -176.6(3) ?
    C58 C59 C60 O18 . . . . -178.0(3) ?
    C58 C59 C60 C61 . . . . 0.3(4) ?
    C65 O19 C61 C62 . . . . 75.3(4) ?
    C65 O19 C61 C60 . . . . -108.7(4) ?
    O18 C60 C61 O19 . . . . -0.1(4) ?
    C59 C60 C61 O19 . . . . -178.6(3) ?
    O18 C60 C61 C62 . . . . 175.9(2) ?
    C59 C60 C61 C62 . . . . -2.5(4) ?
    C66 O20 C62 C63 . . . . -31.8(4) ?
    C66 O20 C62 C61 . . . . 149.0(3) ?
    O19 C61 C62 O20 . . . . -1.9(4) ?
    C60 C61 C62 O20 . . . . -177.9(3) ?
    O19 C61 C62 C63 . . . . 178.8(3) ?
    C60 C61 C62 C63 . . . . 2.8(4) ?
    O20 C62 C63 C58 . . . . 180.0(3) ?
    C61 C62 C63 C58 . . . . -0.8(4) ?
    C59 C58 C63 C62 . . . . -1.4(4) ?
    C50 C58 C63 C62 . . . . -179.3(3) ?
