# Supplementary material for: 4-Des­oxy-4β-[(5-meth­oxy-1H-indol-3-yl)oxalylamino]podophyllotoxin methanol solvate
Source: Acta Crystallogr Sect E Struct Rep Online. 2008 Nov 13;64(Pt 12):o2339. doi: 10.1107/S1600536808035319 (PMC2959988; doi:10.1107/S1600536808035319)
Supplement: Supplementary file 2 [file e-64-o2339-Isup2.hkl]

# 
# h,k,l, Fc-squared, Fo-squared, sigma(Fo-squared) and status flag 
# 
data_I
_shelx_title ' R80713E1 in P2(1)                P21' 
_shelx_refln_list_code          4 
_shelx_F_calc_maximum      171.72 
_exptl_crystal_F_000      1360.00 
_reflns_d_resolution_high  0.7700 
 
loop_ 
 _symmetry_equiv_pos_as_xyz 
 'x, y, z' 
 '-x, y+1/2, -z' 
 
_cell_length_a    12.2280 
_cell_length_b     9.8360 
_cell_length_c    26.6670 
_cell_angle_alpha  90.000 
_cell_angle_beta   95.580 
_cell_angle_gamma  90.000 
 
_shelx_F_squared_multiplier     1.000 
 
loop_ 
 _refln_index_h 
 _refln_index_k 
 _refln_index_l 
 _refln_F_squared_calc 
 _refln_F_squared_meas 
 _refln_F_squared_sigma 
 _refln_observed_status 
   1   0   0     1417.12     2410.08     48.01 o 
   2   0   0    15284.48    18166.04    132.30 o 
   3   0   0       52.23       40.57      2.28 o 
   4   0   0      909.49      829.53     21.79 o 
   5   0   0      209.26      237.66      5.55 o 
   6   0   0       15.57       20.88      6.25 o 
   7   0   0     1480.22     1429.90     28.99 o 
   8   0   0      576.03      516.66     21.54 o 
   9   0   0      291.22      246.55     11.87 o 
  10   0   0      186.69      223.71     15.08 o 
  11   0   0      333.20      341.09     22.86 o 
  12   0   0       18.74       24.79      7.58 o 
  13   0   0      258.44      245.65     23.58 o 
  14   0   0      117.89      131.55     33.91 o 
  15   0   0       28.59       19.34     14.96 o 
   1   1   0    14212.08    15655.97     83.53 o 
   2   1   0     5695.59     6477.35     30.61 o 
   3   1   0     7894.36     7949.00     33.41 o 
   4   1   0      843.12      749.69     12.63 o 
   5   1   0      990.62      931.96     14.84 o 
   6   1   0     3784.29     3903.06     75.53 o 
   7   1   0     1364.42     1247.97     22.67 o 
   8   1   0      340.11      275.24     12.40 o 
   9   1   0      288.13      289.82      8.44 o 
  10   1   0      554.52      609.31     24.16 o 
  11   1   0       11.34       11.37      3.83 o 
  12   1   0      345.69      355.33     17.22 o 
  13   1   0      160.35      154.32     26.92 o 
  14   1   0      163.41      172.27     29.59 o 
  15   1   0       58.67       65.40     21.15 o 
   0   2   0     6211.51     4865.23     43.11 o 
   1   2   0     3032.79     1998.08     48.75 o 
   2   2   0      722.96      607.87      9.07 o 
   3   2   0      489.68      522.23      8.47 o 
   4   2   0     4855.02     4562.06     74.05 o 
   5   2   0      698.01      639.95     18.69 o 
   6   2   0      388.19      436.29      8.85 o 
   7   2   0     1075.88     1083.97     22.26 o 
   8   2   0       52.89       73.74     10.58 o 
   9   2   0       73.17       74.76     14.17 o 
  10   2   0       43.19       55.48      8.85 o 
  11   2   0      505.36      549.23     20.61 o 
  12   2   0      243.77      232.69     36.07 o 
  13   2   0        4.38        3.90      6.39 o 
  14   2   0      100.29       85.47     14.01 o 
  15   2   0      126.83      127.64     24.79 o 
   1   3   0     9547.72     9108.69     53.63 o 
   2   3   0    10347.28     9528.30    220.80 o 
   3   3   0     1524.75     1709.78     50.09 o 
   4   3   0      591.81      628.83     10.76 o 
   5   3   0      424.12      393.26     14.15 o 
   6   3   0      147.67      159.71     10.19 o 
   7   3   0        5.13       11.41      3.82 o 
   8   3   0      944.05     1037.67     29.02 o 
   9   3   0       86.36      100.68     16.67 o 
  10   3   0       18.23       29.40      8.31 o 
  11   3   0       22.14       37.17      8.77 o 
  12   3   0      252.74      251.22     29.51 o 
  13   3   0      234.83      212.94     34.74 o 
  14   3   0      107.76      107.05     20.23 o 
  15   3   0       47.09       47.61     12.04 o 
   0   4   0      299.94      318.25     11.54 o 
   1   4   0     2279.19     2274.16     27.89 o 
   2   4   0     5334.85     5563.42     52.51 o 
   3   4   0     3498.97     3812.89     59.99 o 
   4   4   0      317.65      336.67      6.94 o 
   5   4   0     1459.08     1580.10     39.81 o 
   6   4   0      824.97      828.83     20.35 o 
   7   4   0       57.71       79.40      8.12 o 
   8   4   0       15.46       27.00      6.17 o 
   9   4   0      299.81      343.08     13.12 o 
  10   4   0       23.06       12.88      9.14 o 
  11   4   0      642.38      663.92     31.16 o 
  12   4   0       47.53       65.46     17.47 o 
  13   4   0       96.16       86.47     19.56 o 
  14   4   0       59.54       45.05     10.80 o 
  15   4   0       10.78       18.30     11.45 o 
   1   5   0     1142.63     1267.80     17.02 o 
   2   5   0     1572.80     1715.80     23.42 o 
   3   5   0      538.98      547.13     16.87 o 
   4   5   0      135.93      122.52     14.72 o 
   5   5   0     1163.57     1299.06     29.68 o 
   6   5   0      546.36      552.37     14.17 o 
   7   5   0      962.09     1035.87     27.92 o 
   8   5   0      722.87      691.34     18.95 o 
   9   5   0      106.10      100.40     17.09 o 
  10   5   0      116.89      128.72     30.00 o 
  11   5   0       51.67       39.52     13.06 o 
  12   5   0       48.22       16.47     10.35 o 
  13   5   0       16.46       11.03      9.59 o 
  14   5   0        6.56        6.17      9.86 o 
   0   6   0     1736.52     1947.72     39.58 o 
   1   6   0     1429.91     1488.56     22.63 o 
   2   6   0     1804.48     1834.31     31.26 o 
   3   6   0     1036.51     1078.09     20.49 o 
   4   6   0     1650.03     1848.57     32.08 o 
   5   6   0      212.84      209.59      8.55 o 
   6   6   0      711.68      712.57     24.39 o 
   7   6   0      395.87      463.68     27.91 o 
   8   6   0      379.47      394.29     17.25 o 
   9   6   0      357.70      367.48     13.49 o 
  10   6   0      153.25      147.81     35.19 o 
  11   6   0      248.43      248.52     19.45 o 
  12   6   0        9.88        9.24     18.41 o 
  13   6   0       85.48       78.47     26.39 o 
   1   7   0      188.37      179.39      5.24 o 
   2   7   0      288.50      270.26      9.06 o 
   3   7   0      167.43      172.81      6.94 o 
   4   7   0      427.52      397.96     12.29 o 
   5   7   0       62.79       55.34     10.79 o 
   6   7   0     2044.99     2118.46     52.12 o 
   7   7   0      490.99      475.84     21.12 o 
   8   7   0      649.42      637.74     18.70 o 
   9   7   0      249.83      290.08     15.34 o 
  10   7   0       53.00       56.49     15.22 o 
  11   7   0       90.26       90.34     23.84 o 
  12   7   0      179.02      195.87     57.04 o 
  13   7   0       36.15       33.85     16.00 o 
   0   8   0     1378.36     1347.79     34.06 o 
   1   8   0      153.37      174.60      5.95 o 
   2   8   0      213.22      213.19      7.31 o 
   3   8   0       39.18       41.83      6.77 o 
   4   8   0      273.74      282.86     16.94 o 
   5   8   0       26.44       31.45     10.36 o 
   6   8   0      604.38      565.48     24.33 o 
   7   8   0       36.46       39.82      9.48 o 
   8   8   0       71.99       72.56     20.50 o 
   9   8   0        8.66        4.95      7.72 o 
  10   8   0       60.18       64.97     16.79 o 
  11   8   0      166.62      187.16     37.94 o 
  12   8   0        4.17       14.21      7.77 o 
   1   9   0      918.07      960.37     23.18 o 
   2   9   0      113.66       91.32     20.75 o 
   3   9   0      333.40      302.75      9.83 o 
   4   9   0      142.02      138.55     12.30 o 
   5   9   0      529.59      577.62     19.05 o 
   6   9   0      123.92       88.81     19.77 o 
   7   9   0      259.82      292.78     34.47 o 
   8   9   0      511.77      495.10     19.78 o 
   9   9   0       56.54       42.47     13.50 o 
  10   9   0      437.66      503.91     27.04 o 
  11   9   0      191.36      261.43     56.94 o 
   0  10   0      592.79      674.48     32.56 o 
   1  10   0      128.50      126.21     39.04 o 
   2  10   0       83.67       69.93     20.33 o 
   3  10   0      453.98      480.61     17.03 o 
   4  10   0      491.31      542.05     30.31 o 
   5  10   0      139.40      152.71     18.61 o 
   6  10   0      223.53      232.51     14.34 o 
   7  10   0      149.26      127.66     23.34 o 
   8  10   0      299.90      318.02     16.85 o 
   9  10   0      179.86      153.35     47.05 o 
   1  11   0      146.51      121.99     37.51 o 
   2  11   0      103.28       81.76     22.73 o 
   3  11   0       47.68       31.47     12.45 o 
   4  11   0       28.92       20.23      9.13 o 
   5  11   0       36.41       43.58     12.59 o 
   6  11   0       31.88       27.18     10.12 o 
   7  11   0      103.36       93.99     22.90 o 
   8  11   0       17.66       20.20     14.68 o 
   0  12   0      231.03      257.71     52.99 o 
   1  12   0       14.57       15.86      7.69 o 
   2  12   0      115.11       92.21     29.92 o 
   3  12   0       52.83       40.77     14.97 o 
   4  12   0       24.22       38.97     16.46 o 
   5  12   0       54.51       66.81     39.28 o 
 -15   0   1      183.22      225.07     56.23 o 
 -14   0   1       52.82       42.60     10.91 o 
 -13   0   1       64.25       50.76     14.69 o 
 -12   0   1      312.82      376.65     18.14 o 
 -11   0   1      715.06      698.86     46.84 o 
 -10   0   1        5.50        4.29      6.95 o 
  -9   0   1      118.21      115.60     24.08 o 
  -8   0   1       65.53       52.80     16.52 o 
  -7   0   1     7141.18     7357.22    130.87 o 
  -6   0   1     2212.01     2588.70     54.63 o 
  -5   0   1       25.93       14.02      5.07 o 
  -4   0   1     2708.36     2427.08     40.95 o 
  -2   0   1    12611.84    11819.75     52.42 o 
   1   0   1    14101.26     2106.62     60.82 o 
   2   0   1     2808.48     3922.54     52.78 o 
   4   0   1      205.27      143.60     13.90 o 
   5   0   1      221.86      300.02     16.41 o 
   6   0   1     7309.32     8383.04     88.49 o 
   7   0   1        3.37        5.54      2.93 o 
   8   0   1     1415.82     1387.52     23.56 o 
   9   0   1      673.63      685.53     33.96 o 
  10   0   1     1509.90     1680.39     45.09 o 
  11   0   1      569.18      529.09     23.08 o 
  12   0   1      936.93      957.14     34.47 o 
  13   0   1      153.24      157.71     24.25 o 
  14   0   1      111.35      117.89     23.90 o 
  15   0   1       17.65       26.47     13.49 o 
 -15   1   1      124.95      106.61     21.43 o 
 -14   1   1      268.63      277.94     15.50 o 
 -13   1   1      252.94      257.01     15.91 o 
 -12   1   1      372.42      375.13     28.66 o 
 -11   1   1      218.01      251.08     21.57 o 
 -10   1   1       20.72       31.28      6.25 o 
  -9   1   1     1175.01     1337.94     36.42 o 
  -8   1   1     1692.49     1860.40     32.39 o 
  -7   1   1     4928.49     5337.47    123.91 o 
  -6   1   1     3867.55     4157.60     95.40 o 
  -5   1   1       23.19       35.15      4.11 o 
  -4   1   1     3766.97     3461.90     44.74 o 
  -3   1   1      607.57      513.33     12.07 o 
  -2   1   1      770.96      788.73     12.80 o 
  -1   1   1    15520.04    15755.64    118.32 o 
   0   1   1     4240.63     2503.98     22.41 o 
   1   1   1      645.32      224.91      3.45 o 
   2   1   1     3612.58     3806.22     44.66 o 
   4   1   1     1104.95     1068.31     26.44 o 
   5   1   1     1620.28     1581.47     23.20 o 
   6   1   1     1536.87     1613.90     16.72 o 
   7   1   1      281.36      243.77      5.10 o 
   8   1   1      255.32      307.73      7.94 o 
   9   1   1       93.42      122.34      7.44 o 
  10   1   1       80.20      101.78     13.87 o 
  11   1   1       92.34      117.02     15.01 o 
  12   1   1      377.82      411.89     13.37 o 
  13   1   1      198.43      191.04     31.36 o 
  14   1   1      260.01      215.16     41.16 o 
  15   1   1       15.58       21.28      7.04 o 
 -15   2   1      112.71       88.66     34.48 o 
 -14   2   1        4.45        3.44      5.78 o 
 -13   2   1      137.79      131.63     23.94 o 
 -12   2   1       36.70       38.11      8.54 o 
 -11   2   1      174.17      172.07     22.52 o 
 -10   2   1       30.17       14.69      6.37 o 
  -9   2   1       78.15       92.13     18.13 o 
  -8   2   1       70.73       60.92      9.40 o 
  -7   2   1      461.69      476.05     17.33 o 
  -6   2   1      126.75      106.88      6.16 o 
  -5   2   1     3042.81     3403.24    101.64 o 
  -4   2   1      772.29      773.84     20.04 o 
  -3   2   1     1145.33     1096.81     17.63 o 
  -2   2   1     3910.42     3993.72     59.02 o 
  -1   2   1     3673.88     2985.69     37.12 o 
   0   2   1    14296.37    15679.47     82.60 o 
   1   2   1     4592.25     5767.00     94.17 o 
   2   2   1     8184.48     8978.77     54.79 o 
   3   2   1     1972.82     1756.81     13.99 o 
   4   2   1     3133.82     2906.08     41.85 o 
   5   2   1     1940.84     2105.48     31.56 o 
   6   2   1     1910.22     1945.14     35.31 o 
   7   2   1     1853.25     1962.24     34.86 o 
   8   2   1     1030.12     1145.24     19.03 o 
   9   2   1      195.79      219.15      7.89 o 
  10   2   1      971.16     1016.41     24.03 o 
  11   2   1      503.02      482.74     27.95 o 
  12   2   1       69.75       98.33     17.31 o 
  13   2   1       52.00       57.30     18.99 o 
  14   2   1       23.37       17.64      5.25 o 
  15   2   1       82.35       90.02     16.07 o 
 -15   3   1      121.67      101.35     29.43 o 
 -14   3   1       76.89       83.34     16.31 o 
 -13   3   1       65.89       70.60     12.01 o 
 -12   3   1      127.76      147.82     25.48 o 
 -11   3   1      880.12      878.43     42.16 o 
 -10   3   1      250.02      241.12     15.72 o 
  -9   3   1       47.81       31.77      9.57 o 
  -8   3   1      446.40      504.97     19.30 o 
  -7   3   1      697.76      705.19     37.02 o 
  -6   3   1      380.73      345.08      7.94 o 
  -5   3   1     2171.07     2178.71     38.51 o 
  -4   3   1      947.85     1009.32     26.87 o 
  -3   3   1      220.55      233.09      4.83 o 
  -2   3   1      914.99     1057.40     13.56 o 
  -1   3   1     4274.21     4767.59     41.04 o 
   0   3   1     3813.63     3937.83    103.17 o 
   1   3   1     4720.65     3707.22     56.68 o 
   2   3   1     1027.34      861.70     16.80 o 
   3   3   1      309.86      357.01     10.86 o 
   4   3   1      867.52      931.79     15.04 o 
   5   3   1       62.57       86.55     10.04 o 
   6   3   1      245.30      249.03     10.21 o 
   7   3   1        0.99        2.71      3.39 o 
   8   3   1     1141.71     1106.16     41.66 o 
   9   3   1      563.32      593.52     16.77 o 
  10   3   1      128.71      107.27     13.29 o 
  11   3   1     1094.30     1108.10     31.87 o 
  12   3   1       40.43       42.36     12.58 o 
  13   3   1       47.25       48.96     12.01 o 
  14   3   1       37.59       53.70     12.10 o 
  15   3   1        5.45        7.21      5.76 o 
 -15   4   1       49.76       52.64     17.80 o 
 -14   4   1       21.52       23.69      7.89 o 
 -13   4   1       17.48       19.80      6.96 o 
 -12   4   1      140.28      129.97     28.01 o 
 -11   4   1       69.80       59.03     14.33 o 
 -10   4   1       84.42       81.41     22.03 o 
  -9   4   1      172.52      155.56     16.62 o 
  -8   4   1      679.74      707.57     21.04 o 
  -7   4   1      187.21      214.51      6.79 o 
  -6   4   1      556.68      464.38     12.71 o 
  -5   4   1      348.15      359.68      6.92 o 
  -4   4   1     1700.83     1627.49     24.53 o 
  -3   4   1     5359.78     5417.26     91.13 o 
  -2   4   1       76.18       83.52      2.60 o 
  -1   4   1      631.85      622.83     10.09 o 
   0   4   1      177.45      182.80      3.41 o 
   1   4   1      322.16      409.34      9.90 o 
   2   4   1     1044.52      894.03     14.38 o 
   3   4   1      550.43      579.60     10.67 o 
   4   4   1      426.20      396.29      8.43 o 
   5   4   1     1989.30     2220.64     20.12 o 
   6   4   1      387.96      391.24     13.07 o 
   7   4   1      821.28      791.99     16.15 o 
   8   4   1      179.00      149.81     10.80 o 
   9   4   1        1.24        9.07      4.06 o 
  10   4   1      801.46      775.03     17.04 o 
  11   4   1      574.99      646.80     43.77 o 
  12   4   1       36.38       33.83     13.40 o 
  13   4   1       35.63       35.24     14.45 o 
  14   4   1       21.44       25.54      9.34 o 
 -14   5   1      116.81      114.01     24.66 o 
 -13   5   1       30.20       28.11      9.80 o 
 -12   5   1       42.24       23.56     13.83 o 
 -11   5   1       59.87       58.40     16.52 o 
 -10   5   1       32.88       50.28     16.60 o 
  -9   5   1      252.14      216.57     15.43 o 
  -8   5   1      408.98      381.53      8.68 o 
  -7   5   1     1194.42     1168.34     27.50 o 
  -6   5   1      162.94      159.83      9.70 o 
  -5   5   1       15.47       12.53      1.56 o 
  -4   5   1      441.50      434.88      8.65 o 
  -3   5   1     2547.26     2431.62     25.66 o 
  -2   5   1      790.74      740.75     14.84 o 
  -1   5   1     1086.15     1079.13     12.63 o 
   0   5   1      438.36      507.71      6.75 o 
   1   5   1      740.95      804.58     15.25 o 
   2   5   1      564.52      568.53     10.45 o 
   3   5   1     3561.54     3827.38     96.91 o 
   4   5   1      577.43      558.71     19.31 o 
   5   5   1      830.24      892.84     20.37 o 
   6   5   1      470.35      480.15     14.19 o 
   7   5   1       41.67       51.92      8.07 o 
   8   5   1     1140.12     1120.86     42.20 o 
   9   5   1      142.64      124.08     20.99 o 
  10   5   1      307.93      313.60     16.66 o 
  11   5   1      319.71      292.23     20.63 o 
  12   5   1       33.66       16.47     10.18 o 
  13   5   1        7.22       12.74     11.54 o 
  14   5   1       45.17       38.97     16.96 o 
 -13   6   1       68.35       52.11     18.48 o 
 -12   6   1       68.81       64.06     31.77 o 
 -11   6   1      143.13      150.58     32.86 o 
 -10   6   1      247.75      282.42     15.74 o 
  -9   6   1      808.40      753.91     28.78 o 
  -8   6   1      214.80      245.30     44.15 o 
  -7   6   1      650.13      647.04     19.93 o 
  -6   6   1     1213.35     1176.69     28.91 o 
  -5   6   1      823.02      945.53     22.15 o 
  -4   6   1      478.13      474.66     17.18 o 
  -3   6   1     1434.87     1413.15     16.60 o 
  -2   6   1      248.88      212.43     12.64 o 
  -1   6   1     1280.20     1338.26     20.95 o 
   0   6   1      734.53      863.47     31.88 o 
   1   6   1      322.95      306.86      8.72 o 
   2   6   1       42.29       46.86      3.17 o 
   3   6   1     1051.14     1036.17     18.60 o 
   4   6   1       28.54       25.94      7.83 o 
   5   6   1      171.04      154.91     11.91 o 
   6   6   1       12.22       12.47      5.53 o 
   7   6   1     2380.64     2477.11     73.59 o 
   8   6   1      145.89      176.44     16.52 o 
   9   6   1        3.10        6.84      6.69 o 
  10   6   1      190.58      163.94     21.49 o 
  11   6   1       42.19       49.09     23.64 o 
  12   6   1        6.99        6.44      8.87 o 
  13   6   1       25.69       19.07     10.52 o 
 -13   7   1       67.69       58.47     20.62 o 
 -12   7   1       47.18       62.20     27.06 o 
 -11   7   1       48.76       45.73     14.20 o 
 -10   7   1       28.77       23.29      6.24 o 
  -9   7   1     1359.69     1430.05     42.64 o 
  -8   7   1       33.29       33.12     11.07 o 
  -7   7   1       95.04      102.53     29.07 o 
  -6   7   1      252.79      297.81     21.96 o 
  -5   7   1      702.39      749.81     35.96 o 
  -4   7   1     1609.16     1720.85     45.99 o 
  -3   7   1      187.19      193.38      4.84 o 
  -2   7   1      240.98      238.74      4.82 o 
  -1   7   1      644.51      686.79     12.98 o 
   0   7   1      310.71      318.71      7.09 o 
   1   7   1      310.57      321.19      7.90 o 
   2   7   1      221.70      234.92      9.76 o 
   3   7   1      558.31      611.67     21.11 o 
   4   7   1      926.15      929.39     21.56 o 
   5   7   1       74.69       72.97     11.54 o 
   6   7   1      621.03      636.18     27.84 o 
   7   7   1       41.69       32.48      7.14 o 
   8   7   1        3.55       -4.92      8.18 o 
   9   7   1      411.43      391.09     15.88 o 
  10   7   1        8.77        8.84      8.82 o 
  11   7   1       97.24      100.95     30.38 o 
  12   7   1      136.76      135.13     33.82 o 
  13   7   1      121.65       93.08     38.28 o 
 -12   8   1       70.07       54.61     30.59 o 
 -11   8   1      115.86      113.72     37.36 o 
 -10   8   1       58.72       73.47     39.51 o 
  -9   8   1       39.42       26.65      7.94 o 
  -8   8   1       39.83       59.23     15.32 o 
  -7   8   1       80.68       78.96     20.11 o 
  -6   8   1     1338.96     1334.71     42.87 o 
  -5   8   1      605.50      659.89     20.83 o 
  -4   8   1       50.57       34.94      9.30 o 
  -3   8   1      348.95      364.60     13.65 o 
  -2   8   1      622.11      658.22     16.68 o 
  -1   8   1      367.92      359.19      7.73 o 
   0   8   1      183.00      206.92      6.18 o 
   1   8   1      875.12      867.90     16.53 o 
   2   8   1      342.15      332.24     10.31 o 
   3   8   1     1423.23     1408.32     30.81 o 
   4   8   1     2130.24     2177.80     62.60 o 
   5   8   1      323.59      295.99     16.09 o 
   6   8   1      929.42      903.43     41.27 o 
   7   8   1      290.14      312.35     13.73 o 
   8   8   1       26.55       35.95     10.56 o 
   9   8   1      122.42      127.58     28.98 o 
  10   8   1       10.58       16.10     10.12 o 
  11   8   1       15.40        9.78     17.99 o 
  12   8   1       51.55       62.65     21.55 o 
 -11   9   1        3.62        2.23     15.20 o 
 -10   9   1       57.83       55.17     25.42 o 
  -9   9   1       15.13       15.22     15.52 o 
  -8   9   1       73.09       80.47     21.95 o 
  -7   9   1      616.70      645.34     19.73 o 
  -6   9   1       24.34       25.48     10.38 o 
  -5   9   1        0.21        6.20      6.89 o 
  -4   9   1       60.73       44.30     15.01 o 
  -3   9   1     1425.60     1547.02     41.05 o 
  -2   9   1        3.86        5.10      5.79 o 
  -1   9   1      438.94      426.25     14.83 o 
   0   9   1      149.43      151.23      8.68 o 
   1   9   1     2142.02     2259.93     47.44 o 
   2   9   1      324.20      333.84     10.02 o 
   3   9   1      403.24      362.21     11.84 o 
   4   9   1     1498.47     1564.01     40.32 o 
   5   9   1       19.08       15.17      6.26 o 
   6   9   1       49.24       40.76      8.53 o 
   7   9   1      185.62      178.59     40.79 o 
   8   9   1      101.58       62.60     21.48 o 
   9   9   1       18.07       20.97     11.31 o 
  10   9   1       68.97       69.66     24.50 o 
  11   9   1       42.77       35.31     11.07 o 
  -9  10   1        7.60       21.87     12.11 o 
  -8  10   1       85.54       81.26     22.39 o 
  -7  10   1      136.01      147.56     41.65 o 
  -6  10   1      193.04      162.76     25.86 o 
  -5  10   1       99.59       96.84     22.03 o 
  -4  10   1      278.35      264.98     39.69 o 
  -3  10   1       42.53       56.08     11.91 o 
  -2  10   1      160.10      165.10     15.56 o 
  -1  10   1     1049.53     1072.90     36.20 o 
   0  10   1      139.23      144.29     15.58 o 
   1  10   1       21.45       24.13      6.42 o 
   2  10   1      239.03      259.28     12.27 o 
   3  10   1      277.06      300.41     16.04 o 
   4  10   1       38.93       28.52     11.35 o 
   5  10   1      382.82      381.25     19.52 o 
   6  10   1      165.30      137.99     36.91 o 
   7  10   1      308.25      316.98     14.91 o 
   8  10   1       58.05       76.55     21.80 o 
   9  10   1      105.06      120.12     23.96 o 
  -8  11   1      174.23      160.45     49.50 o 
  -7  11   1       17.63       29.08     11.52 o 
  -6  11   1       15.40        2.68     16.78 o 
  -5  11   1        4.85       13.52      5.88 o 
  -4  11   1       30.79       16.34      9.20 o 
  -3  11   1       80.26       72.78     17.03 o 
  -2  11   1      173.23      174.17     34.76 o 
  -1  11   1        1.48        5.28      5.29 o 
   0  11   1       32.26       28.49      8.48 o 
   1  11   1      173.92      154.18     40.77 o 
   2  11   1      571.99      652.98     33.34 o 
   3  11   1      301.68      305.94     12.29 o 
   4  11   1       56.74       49.58     13.33 o 
   5  11   1      717.78      854.37     46.16 o 
   6  11   1       78.79       79.94     21.17 o 
   7  11   1      177.15      171.30     40.83 o 
  -5  12   1       15.33        9.53     13.13 o 
  -4  12   1       41.07       29.71     22.47 o 
  -3  12   1      114.98      118.75     41.86 o 
  -2  12   1        9.71       10.20      5.46 o 
  -1  12   1        4.31       13.14      5.49 o 
   0  12   1        3.21        8.64      7.64 o 
   1  12   1       18.70       12.42      6.85 o 
   2  12   1       37.05       32.02     13.20 o 
   3  12   1      104.86      100.98     48.75 o 
   4  12   1       93.80      108.10     40.74 o 
   5  12   1       14.88       14.24     15.43 o 
 -15   0   2       48.03       21.54     19.18 o 
 -14   0   2       93.12       93.91     30.96 o 
 -13   0   2        0.06       12.19     11.52 o 
 -12   0   2      183.90      191.56     42.74 o 
 -11   0   2      117.53      114.80     24.70 o 
 -10   0   2      580.13      599.56     22.90 o 
  -9   0   2      157.27      171.30      8.66 o 
  -8   0   2      624.44      602.91     22.37 o 
  -7   0   2     1551.40     1678.26     47.87 o 
  -6   0   2      133.92      105.93     17.54 o 
  -5   0   2       74.63       60.71     15.06 o 
  -4   0   2     4376.24     4297.34    105.03 o 
  -3   0   2     9227.42     9325.90    204.13 o 
  -2   0   2      718.06      490.35     14.91 o 
  -1   0   2     3407.88     1992.21     25.96 o 
   0   0   2      216.56       14.02      0.82 o 
   1   0   2     2849.17     3300.22    101.21 o 
   2   0   2     7169.80     6371.25    112.37 o 
   3   0   2       12.57        7.65      2.99 o 
   4   0   2     2518.26     2290.27     47.50 o 
   5   0   2      848.73      805.86     20.77 o 
   6   0   2      412.10      473.36     10.42 o 
   7   0   2       30.34       25.83      5.67 o 
   8   0   2     1109.13     1330.86     29.15 o 
   9   0   2      340.17      328.10     12.45 o 
  10   0   2      412.79      417.44     38.74 o 
  11   0   2      283.84      280.72     12.27 o 
  12   0   2      141.16      143.59     15.87 o 
  13   0   2      175.85      206.78     49.89 o 
  14   0   2       72.97       61.09     20.72 o 
  15   0   2      148.80      144.12     37.50 o 
 -15   1   2       75.92       51.93     18.41 o 
 -14   1   2       41.68       43.94     10.01 o 
 -13   1   2       37.07       44.05      9.55 o 
 -12   1   2        0.46        4.15      5.04 o 
 -11   1   2      585.49      581.00     31.26 o 
 -10   1   2      707.84      634.53     18.26 o 
  -9   1   2      248.79      256.76     17.22 o 
  -8   1   2     1374.33     1478.88     67.89 o 
  -7   1   2      176.11      224.53     12.88 o 
  -6   1   2     1306.04     1412.29     32.69 o 
  -5   1   2      381.63      441.02      7.39 o 
  -4   1   2     3447.39     3399.53     41.95 o 
  -3   1   2     2008.65     1787.30     36.03 o 
  -2   1   2     8192.72     9077.08     73.51 o 
  -1   1   2     6041.90     5072.92    130.97 o 
   0   1   2     2017.90     1362.34     17.69 o 
   1   1   2     1563.28     2182.72     38.24 o 
   2   1   2     1511.67     1808.80     77.36 o 
   3   1   2    22136.84    26006.37    183.33 o 
   4   1   2     4296.75     4145.42     65.86 o 
   5   1   2     1794.79     1991.79     26.79 o 
   6   1   2      461.40      475.55      9.95 o 
   7   1   2      821.77      916.34     13.87 o 
   8   1   2      377.09      395.45      9.18 o 
   9   1   2      351.80      354.59     12.87 o 
  10   1   2      729.29      721.71     16.97 o 
  11   1   2      242.77      252.18      8.57 o 
  12   1   2       26.80       25.81     10.52 o 
  13   1   2      124.10      125.02     17.35 o 
  14   1   2       96.02       85.10     20.22 o 
  15   1   2       35.22       40.46     12.51 o 
 -15   2   2       59.26       38.19     14.71 o 
 -14   2   2       66.10       62.05     13.80 o 
 -13   2   2       34.68       33.16      9.28 o 
 -12   2   2      308.12      274.85     16.50 o 
 -11   2   2      264.84      258.87     13.70 o 
 -10   2   2       17.13       19.77      5.31 o 
  -9   2   2      292.87      252.21     14.07 o 
  -8   2   2     1772.65     1939.02     49.70 o 
  -7   2   2      448.86      425.19     16.53 o 
  -6   2   2     1772.96     1841.25     54.81 o 
  -5   2   2       44.60       56.05      8.51 o 
  -4   2   2       44.40       63.55      9.20 o 
  -3   2   2      422.33      378.61      7.06 o 
  -2   2   2     3112.00     2584.59     47.74 o 
  -1   2   2    13785.86    17110.44    101.17 o 
   0   2   2      404.29      839.67     12.14 o 
   1   2   2    10301.46    11013.49    178.58 o 
   2   2   2    15307.43    16580.37    131.68 o 
   3   2   2     1047.13     1081.73     14.96 o 
   4   2   2      419.40      405.18      9.22 o 
   5   2   2     3948.73     4184.76     64.82 o 
   6   2   2     4643.24     4927.07     64.17 o 
   7   2   2       76.73       83.52      5.35 o 
   8   2   2      487.16      511.32     13.93 o 
   9   2   2      216.07      190.76     10.61 o 
  10   2   2     1576.78     1635.87     36.00 o 
  11   2   2      373.15      376.47     13.01 o 
  12   2   2      214.71      229.95     14.82 o 
  13   2   2      256.97      264.75     38.37 o 
  14   2   2       78.15       76.12     13.98 o 
  15   2   2       10.46        6.52      5.48 o 
 -15   3   2       54.67       38.64     12.05 o 
 -14   3   2       28.28       55.32     12.15 o 
 -13   3   2        0.95        1.03      5.50 o 
 -12   3   2      380.86      411.42     24.30 o 
 -11   3   2      106.04      107.59     21.11 o 
 -10   3   2     1721.07     1798.06     57.01 o 
  -9   3   2       11.18       13.51      6.86 o 
  -8   3   2       28.63       20.64      7.16 o 
  -7   3   2      401.48      464.09     23.52 o 
  -6   3   2      136.62      161.17     16.40 o 
  -5   3   2      541.66      428.60      9.40 o 
  -4   3   2     1232.08     1266.84     18.40 o 
  -3   3   2     2442.63     2302.19     30.41 o 
  -2   3   2     2682.44     2629.57     52.36 o 
  -1   3   2     2698.80     2793.04     67.56 o 
   0   3   2     1912.15     1964.11     37.79 o 
   1   3   2     6064.08     6322.43     67.52 o 
   2   3   2      972.82      974.48     16.26 o 
   3   3   2      721.27      727.80     28.39 o 
   4   3   2      802.81      784.66     11.71 o 
   5   3   2      308.78      240.43      5.36 o 
   6   3   2      814.44      901.20     23.49 o 
   7   3   2      814.98      825.59     15.04 o 
   8   3   2      159.77      179.68      6.66 o 
   9   3   2      136.22      135.90     11.44 o 
  10   3   2      906.04      992.32     27.07 o 
  11   3   2      342.29      303.13     24.96 o 
  12   3   2      330.85      310.04     12.54 o 
  13   3   2       49.38       35.50     14.04 o 
  14   3   2       67.09       77.58     15.84 o 
  15   3   2       54.43       57.22     12.44 o 
 -15   4   2       65.67       66.38     14.78 o 
 -14   4   2       33.34       37.97     12.22 o 
 -13   4   2       93.24       95.39     17.06 o 
 -12   4   2       37.54       29.17     11.80 o 
 -11   4   2      277.91      220.24     19.01 o 
 -10   4   2      546.05      470.44     34.49 o 
  -9   4   2      139.61      153.03     11.44 o 
  -8   4   2      280.97      285.21     26.20 o 
  -7   4   2      659.30      699.87     16.67 o 
  -6   4   2      928.54      956.63     36.23 o 
  -5   4   2     1456.13     1545.81     27.16 o 
  -4   4   2     1405.72     1520.89     23.20 o 
  -3   4   2     2345.72     2232.47     42.39 o 
  -2   4   2      463.08      546.91      7.52 o 
  -1   4   2      615.85      608.39      7.64 o 
   0   4   2      422.97      312.01      4.51 o 
   1   4   2     1312.22     1113.44     16.58 o 
   2   4   2     1840.76     1691.84     25.93 o 
   3   4   2      215.33      234.37      7.24 o 
   4   4   2     1029.51     1037.70     21.86 o 
   5   4   2      912.23      946.47     14.83 o 
   6   4   2      240.44      230.15      8.82 o 
   7   4   2       38.75       49.15      8.89 o 
   8   4   2      164.38      130.14     10.77 o 
   9   4   2       48.52       51.31     10.23 o 
  10   4   2     1054.21     1004.18     27.72 o 
  11   4   2       56.89       40.60     14.80 o 
  12   4   2       49.98       75.72     19.74 o 
  13   4   2       87.33       81.75     20.67 o 
  14   4   2       89.26      116.52     36.60 o 
 -14   5   2       58.16       63.28     20.48 o 
 -13   5   2        1.56        1.33      9.47 o 
 -12   5   2       75.04       59.32     16.04 o 
 -11   5   2      480.54      550.37     22.71 o 
 -10   5   2      975.25      995.07     47.28 o 
  -9   5   2       28.34       33.79      9.57 o 
  -8   5   2      456.74      342.27     87.03 o 
  -7   5   2      395.05      361.94     12.50 o 
  -6   5   2      356.96      362.34     21.52 o 
  -5   5   2      443.95      493.02     11.57 o 
  -4   5   2      324.88      301.25      6.78 o 
  -3   5   2      575.92      660.81     16.54 o 
  -2   5   2     1235.28     1233.56     14.05 o 
  -1   5   2     1042.31     1017.11     13.73 o 
   0   5   2     1577.11     1783.94     24.19 o 
   1   5   2     2771.37     2855.56     34.63 o 
   2   5   2      254.88      263.54      6.82 o 
   3   5   2      493.79      480.84     14.37 o 
   4   5   2      152.50      172.44      9.81 o 
   5   5   2      149.60      154.18      6.64 o 
   6   5   2     1037.32     1095.01     34.93 o 
   7   5   2       54.05       58.45      7.93 o 
   8   5   2      337.34      378.71     15.89 o 
   9   5   2      935.14      945.98     29.08 o 
  10   5   2      141.23      148.38     28.56 o 
  11   5   2       88.30       70.87     14.01 o 
  12   5   2        0.83        2.43      5.71 o 
  13   5   2        6.49       10.25     11.34 o 
  14   5   2       19.75       26.99     17.03 o 
 -14   6   2       17.36       23.46     14.20 o 
 -13   6   2      138.03      138.60     48.98 o 
 -12   6   2      158.96      235.50     39.80 o 
 -11   6   2      122.18      123.66     28.15 o 
 -10   6   2       71.58       77.07     15.37 o 
  -9   6   2      149.89      154.93     17.11 o 
  -8   6   2       49.59       45.11     14.11 o 
  -7   6   2       93.91       97.21     20.43 o 
  -6   6   2      638.78      670.00     27.90 o 
  -5   6   2     1137.33     1208.44     31.37 o 
  -4   6   2      561.54      569.68     16.44 o 
  -3   6   2     1889.18     1979.99     25.19 o 
  -2   6   2     2766.16     2991.64     44.51 o 
  -1   6   2      952.01      925.51     10.50 o 
   0   6   2     3426.26     3488.36     52.27 o 
   1   6   2       43.76       39.50      4.58 o 
   2   6   2      280.13      300.24      8.84 o 
   3   6   2      872.43      907.93     17.28 o 
   4   6   2       21.42       25.78      8.87 o 
   5   6   2     1064.07     1029.60     33.30 o 
   6   6   2      497.12      460.84     18.73 o 
   7   6   2      846.33      915.55     44.54 o 
   8   6   2       32.62       29.85      7.34 o 
   9   6   2      305.07      360.57     35.35 o 
  10   6   2       29.00       22.53      8.80 o 
  11   6   2       80.10       84.30     11.88 o 
  12   6   2      141.36      146.44     43.37 o 
  13   6   2       24.86       22.72     10.01 o 
 -13   7   2       35.10       59.33     16.74 o 
 -12   7   2       30.27       25.14     11.60 o 
 -11   7   2      250.55      191.52     42.42 o 
 -10   7   2      313.89      353.45     21.45 o 
  -9   7   2       41.34       27.15     16.46 o 
  -8   7   2      194.93      204.23     17.48 o 
  -7   7   2      249.72      255.42     13.01 o 
  -6   7   2     1137.33     1099.21     34.20 o 
  -5   7   2      957.09      948.19     30.80 o 
  -4   7   2      396.18      409.74     32.47 o 
  -3   7   2      156.84      162.11      5.82 o 
  -2   7   2      111.42      112.99      5.27 o 
  -1   7   2      532.05      574.60     11.97 o 
   0   7   2      232.45      234.01      5.63 o 
   1   7   2       16.44       13.18      3.91 o 
   2   7   2       71.26       72.39     10.20 o 
   3   7   2     1194.56     1241.63     25.91 o 
   4   7   2      796.11      848.60     31.21 o 
   5   7   2      241.75      211.66     15.71 o 
   6   7   2       46.20       42.77      9.29 o 
   7   7   2      631.31      615.78     20.17 o 
   8   7   2       61.54       55.29     10.99 o 
   9   7   2      152.45      139.57     22.98 o 
  10   7   2       43.55       41.37     10.26 o 
  11   7   2      125.04      118.66     39.27 o 
  12   7   2       11.50        9.37      9.67 o 
  13   7   2       61.41       57.62     26.35 o 
 -12   8   2       14.18       12.61      7.48 o 
 -11   8   2       24.00       10.85     10.59 o 
 -10   8   2      276.37      265.92     18.12 o 
  -9   8   2      273.95      235.37     20.39 o 
  -8   8   2      158.38      115.54     25.30 o 
  -7   8   2       61.26       48.30     15.85 o 
  -6   8   2       17.40       36.50     17.03 o 
  -5   8   2      181.46      173.97     15.04 o 
  -4   8   2       17.47       23.16      6.96 o 
  -3   8   2     1232.70     1205.85     31.29 o 
  -2   8   2       66.20       64.02      9.57 o 
  -1   8   2      388.07      372.05      7.39 o 
   0   8   2      780.29      775.33     15.01 o 
   1   8   2       86.59       69.20     10.46 o 
   2   8   2      621.65      614.73     11.48 o 
   3   8   2      664.51      672.93     17.23 o 
   4   8   2      403.26      369.19     15.76 o 
   5   8   2      136.64      136.56     12.78 o 
   6   8   2      436.79      448.22     25.38 o 
   7   8   2       32.99       37.32     10.27 o 
   8   8   2        6.93        9.93      6.99 o 
   9   8   2       54.15       39.85     11.04 o 
  10   8   2       13.45       18.37      8.73 o 
  11   8   2      179.68      180.76     50.02 o 
  12   8   2       28.63       12.31     10.99 o 
 -11   9   2       31.83       18.24     20.26 o 
 -10   9   2      178.57      172.06     55.56 o 
  -9   9   2       28.08       26.34     10.45 o 
  -8   9   2        3.70        3.33      5.46 o 
  -7   9   2       10.35       10.81      7.63 o 
  -6   9   2       52.65       57.86     16.92 o 
  -5   9   2      158.45      145.20     12.73 o 
  -4   9   2       96.93       92.16     21.92 o 
  -3   9   2       72.44       56.76     16.65 o 
  -2   9   2      645.42      677.35     25.32 o 
  -1   9   2       93.44       62.92     11.61 o 
   0   9   2     1828.30     1942.39     35.08 o 
   1   9   2       18.94       14.08      4.66 o 
   2   9   2      285.25      285.84     14.88 o 
   3   9   2      194.80      186.92     10.83 o 
   4   9   2      774.46      817.28     23.63 o 
   5   9   2       27.65       32.82     11.24 o 
   6   9   2       78.33       87.87     20.34 o 
   7   9   2      197.10      191.36     29.77 o 
   8   9   2       42.15       43.92     10.93 o 
   9   9   2       27.60       21.74     10.25 o 
  10   9   2       99.09       82.34     28.41 o 
  11   9   2        3.09       11.72      8.49 o 
  -9  10   2        8.17       -0.33      8.94 o 
  -8  10   2        8.25        7.98      5.63 o 
  -7  10   2      153.78      141.16     42.04 o 
  -6  10   2      282.46      301.44     17.44 o 
  -5  10   2       65.89       62.35     16.47 o 
  -4  10   2      319.08      322.32     14.24 o 
  -3  10   2       52.30       41.32      8.17 o 
  -2  10   2      114.99      106.68     23.09 o 
  -1  10   2       43.45       41.47     13.48 o 
   0  10   2      133.52      131.38     33.50 o 
   1  10   2      245.38      264.39      9.12 o 
   2  10   2      256.68      250.24     24.06 o 
   3  10   2       27.62       26.32      8.82 o 
   4  10   2      139.67      115.79     26.39 o 
   5  10   2      100.29       85.81     16.56 o 
   6  10   2       67.08       75.12     19.19 o 
   7  10   2       41.12       27.55     12.30 o 
   8  10   2       15.02       11.63      6.43 o 
   9  10   2       11.58       12.97      9.45 o 
  -8  11   2       79.60       86.17     28.03 o 
  -7  11   2      278.17      280.68     15.28 o 
  -6  11   2       25.95       30.45     10.45 o 
  -5  11   2       82.07       77.17     22.06 o 
  -4  11   2       60.96       42.11     17.78 o 
  -3  11   2      213.93      236.43     21.67 o 
  -2  11   2       15.38       16.77      7.22 o 
  -1  11   2       89.00       74.58     29.46 o 
   0  11   2      223.49      222.63     14.91 o 
   1  11   2      169.03      137.97     34.68 o 
   2  11   2       77.53       58.73     18.36 o 
   3  11   2      104.26      100.28     14.26 o 
   4  11   2       50.50       53.44     12.30 o 
   5  11   2      116.85      113.27     31.04 o 
   6  11   2       10.46        2.22      9.96 o 
   7  11   2      112.93       98.87     33.33 o 
  -5  12   2       16.30       25.76     14.85 o 
  -4  12   2        2.80       -0.42     12.86 o 
  -3  12   2      242.98      253.59     19.58 o 
  -2  12   2      150.99      128.29     12.37 o 
  -1  12   2       83.01      101.06     25.28 o 
   0  12   2       23.02       16.65     12.39 o 
   1  12   2      115.69       89.18     30.01 o 
   2  12   2       33.64       21.92      9.03 o 
   3  12   2       72.28       69.98     23.52 o 
   4  12   2      158.63      130.00     71.70 o 
   5  12   2        8.09       -3.67     13.09 o 
 -15   0   3       23.51       25.41     15.85 o 
 -14   0   3       74.18       54.27     24.31 o 
 -13   0   3       10.85       13.89     11.01 o 
 -12   0   3       18.81        5.94      9.20 o 
 -11   0   3      150.24      180.04     45.32 o 
 -10   0   3      203.80      149.04     30.51 o 
  -9   0   3      221.16      254.91     10.76 o 
  -8   0   3       67.21       38.82      8.74 o 
  -7   0   3      134.62      175.53     24.58 o 
  -6   0   3     3972.87     4125.57    212.69 o 
  -5   0   3     1085.54     1011.86     32.93 o 
  -4   0   3       46.41       37.04      8.98 o 
  -3   0   3       16.41       18.77     11.42 o 
  -2   0   3       10.85       44.66      4.75 o 
  -1   0   3     2548.26     2725.74     49.07 o 
   0   0   3       21.36       10.37      2.70 o 
   1   0   3     7271.57     5081.26    118.90 o 
   2   0   3    20844.03    28232.43    209.45 o 
   3   0   3     6997.57     6710.75     62.50 o 
   4   0   3     1869.20     1940.59     48.46 o 
   5   0   3     3258.09     3384.07    105.53 o 
   6   0   3       25.45       26.04     10.27 o 
   7   0   3      510.34      600.51     29.64 o 
   8   0   3      150.43      173.61      8.40 o 
   9   0   3       55.34       76.50     53.03 o 
  10   0   3      403.03      425.02     11.75 o 
  11   0   3      100.51       79.20     13.48 o 
  12   0   3      130.98      112.43     35.97 o 
  13   0   3      150.24      159.72     51.58 o 
  14   0   3        1.21        5.17      4.53 o 
  15   0   3      126.09      144.72     37.52 o 
 -15   1   3       55.27       39.95     11.97 o 
 -14   1   3       23.73       15.62      6.01 o 
 -13   1   3       30.90       25.25      6.68 o 
 -12   1   3       70.86       69.89     13.86 o 
 -11   1   3      136.17      137.53     19.84 o 
 -10   1   3      327.78      331.79     16.61 o 
  -9   1   3       79.95       88.61     14.34 o 
  -8   1   3     1381.20     1615.29     27.88 o 
  -7   1   3      555.77      566.11     15.19 o 
  -6   1   3     1357.76     1389.21     27.26 o 
  -5   1   3     1705.66     1468.12     28.86 o 
  -4   1   3     3393.16     3355.93    127.24 o 
  -3   1   3     2943.30     2789.79     59.78 o 
  -2   1   3     1891.62     1620.60     29.55 o 
  -1   1   3     1079.15     1056.93     38.38 o 
   0   1   3     4590.79     2855.84     59.76 o 
   1   1   3     3985.71     3840.04     47.93 o 
   2   1   3    22460.33    27634.67   1097.73 o 
   3   1   3     7166.11     6657.36     44.77 o 
   4   1   3     2786.73     2806.98     41.59 o 
   5   1   3     1270.64     1317.45     22.25 o 
   6   1   3      170.41      149.14      4.16 o 
   7   1   3      307.21      292.31      7.04 o 
   8   1   3      326.02      351.28      6.79 o 
   9   1   3      135.85      147.54      8.00 o 
  10   1   3      408.01      414.18     10.65 o 
  11   1   3      523.53      522.82     15.88 o 
  12   1   3        2.69        3.73      5.18 o 
  13   1   3       17.86       17.73      5.41 o 
  14   1   3       88.98       89.85     18.14 o 
  15   1   3       91.29      124.77     25.83 o 
 -15   2   3        0.50       -1.80      8.69 o 
 -14   2   3       87.11       92.08     17.44 o 
 -13   2   3      189.68      185.69     21.57 o 
 -12   2   3       69.19       80.58     12.67 o 
 -11   2   3      241.22      259.65     22.53 o 
 -10   2   3       71.91       72.92     10.06 o 
  -9   2   3      172.59      202.17      8.69 o 
  -8   2   3      524.54      505.65     23.44 o 
  -7   2   3      546.06      529.47     16.96 o 
  -6   2   3      786.33      739.82     20.72 o 
  -5   2   3     1995.51     2081.79     36.08 o 
  -4   2   3     3118.82     3164.74    120.70 o 
  -3   2   3       15.78       32.68      3.55 o 
  -2   2   3     3492.62     3641.53     61.56 o 
  -1   2   3     2244.93     2263.35     26.96 o 
   0   2   3    11573.51    12137.42     67.13 o 
   1   2   3     2236.59     2288.84     27.04 o 
   2   2   3    25603.10    32161.71    432.95 o 
   3   2   3     2124.05     2370.65     54.79 o 
   4   2   3      940.00      966.80     15.95 o 
   5   2   3     1022.06      929.11     18.55 o 
   6   2   3     1470.05     1688.49     25.75 o 
   7   2   3      816.18      766.73     16.71 o 
   8   2   3      594.10      580.78     11.17 o 
   9   2   3      268.65      280.03      7.91 o 
  10   2   3     1628.14     1722.40     46.55 o 
  11   2   3      178.18      179.06     10.58 o 
  12   2   3       13.24        7.98      3.01 o 
  13   2   3       71.73       61.01     10.88 o 
  14   2   3      144.12      118.62     26.42 o 
  15   2   3       77.50       67.91     14.78 o 
 -15   3   3       13.70       17.15      7.53 o 
 -14   3   3      128.39      161.43     30.52 o 
 -13   3   3       13.76        4.22      5.07 o 
 -12   3   3      565.10      570.38     25.16 o 
 -11   3   3       63.15       85.39     16.67 o 
 -10   3   3       35.50       36.81      7.89 o 
  -9   3   3      231.23      213.34      9.03 o 
  -8   3   3        9.86       15.28      6.17 o 
  -7   3   3      400.77      461.75     14.18 o 
  -6   3   3     2231.67     2252.34     26.31 o 
  -5   3   3      826.58      815.45     30.48 o 
  -4   3   3      373.25      368.76      5.93 o 
  -3   3   3     1251.81     1247.26     20.60 o 
  -1   3   3     4979.04     4898.46     53.98 o 
   0   3   3      615.60      716.01     12.49 o 
   1   3   3     1316.21     1535.90     19.28 o 
   2   3   3     1243.52     1113.63     20.08 o 
   3   3   3     1707.28     1749.62     24.31 o 
   4   3   3      933.52      902.99     14.55 o 
   5   3   3     5256.28     5557.59     95.09 o 
   6   3   3     4160.26     4376.54     63.96 o 
   7   3   3      364.09      340.36      6.79 o 
   8   3   3        7.34        5.73      3.78 o 
   9   3   3      295.79      269.01     12.35 o 
  10   3   3       54.77       52.76      7.43 o 
  11   3   3       54.76       67.77     11.07 o 
  12   3   3        6.05        3.07      4.60 o 
  13   3   3       14.61       20.33     10.13 o 
  14   3   3        7.88       12.65      6.92 o 
  15   3   3       11.03       13.17      6.24 o 
 -15   4   3       52.98       43.55      9.70 o 
 -14   4   3       40.43       37.91     14.32 o 
 -13   4   3       26.17       34.87     10.01 o 
 -12   4   3       78.37       92.29     33.22 o 
 -11   4   3      118.68       93.97     23.72 o 
 -10   4   3      169.43      165.67     21.07 o 
  -9   4   3      587.84      591.76     51.05 o 
  -8   4   3      450.77      410.50     13.37 o 
  -7   4   3      591.71      596.45     18.74 o 
  -6   4   3      212.75      202.16     14.22 o 
  -5   4   3     1117.57     1122.84     19.50 o 
  -4   4   3     2209.86     2264.36     22.08 o 
  -3   4   3     3661.93     3551.09     74.93 o 
  -2   4   3     1700.80     1598.45     21.96 o 
  -1   4   3     1384.36     1480.92     20.53 o 
   0   4   3     1219.95     1160.67     16.80 o 
   1   4   3      167.97      155.66      4.53 o 
   2   4   3      864.06      802.24     23.43 o 
   3   4   3     1114.37     1108.01     21.74 o 
   4   4   3     1267.56     1255.07     26.08 o 
   5   4   3     1196.81     1209.81     24.02 o 
   6   4   3      414.66      388.05      4.55 o 
   7   4   3      490.91      508.48     13.49 o 
   8   4   3      167.89      157.88      7.71 o 
   9   4   3      438.85      447.52     11.48 o 
  10   4   3      261.33      255.67     12.73 o 
  11   4   3      199.58      235.78     13.47 o 
  12   4   3       27.10       23.39      8.05 o 
  13   4   3       96.99       90.81     24.72 o 
  14   4   3       43.96       44.24     16.07 o 
 -14   5   3       16.09       21.68      9.55 o 
 -13   5   3      376.27      422.24     24.19 o 
 -12   5   3      225.60      259.37     49.58 o 
 -11   5   3       52.58       75.32     20.86 o 
 -10   5   3      230.56      286.29     40.68 o 
  -9   5   3      527.20      546.09     13.93 o 
  -8   5   3      536.31      435.62     20.15 o 
  -7   5   3      164.23      166.50     12.85 o 
  -6   5   3      249.11      246.59      6.34 o 
  -5   5   3      225.54      213.94      6.39 o 
  -4   5   3       10.96       10.27      2.62 o 
  -3   5   3       76.34       87.43      3.81 o 
  -2   5   3     1503.20     1499.96     23.19 o 
  -1   5   3       99.60       89.29      4.07 o 
   0   5   3     1595.16     1628.56     23.07 o 
   1   5   3      351.57      393.66      6.28 o 
   2   5   3     2511.92     2315.78     66.32 o 
   3   5   3     1547.69     1623.23     28.32 o 
   4   5   3      232.92      206.94      8.70 o 
   5   5   3       92.25       73.12     13.07 o 
   6   5   3      358.95      340.17     22.76 o 
   7   5   3       85.32       83.31      7.29 o 
   8   5   3      144.33      134.65     29.13 o 
   9   5   3      140.61      149.87     29.78 o 
  10   5   3       85.18       93.76     15.50 o 
  11   5   3       32.51       31.18      8.74 o 
  12   5   3       93.44       90.25     19.80 o 
  13   5   3       65.51       63.25     22.47 o 
  14   5   3       90.95      102.27     33.37 o 
 -14   6   3       43.40       54.71     25.33 o 
 -13   6   3       75.02       56.39     25.67 o 
 -12   6   3       28.48       28.09     13.07 o 
 -11   6   3        4.91      -12.21     12.21 o 
 -10   6   3       55.67       74.32     19.76 o 
  -9   6   3       13.33        5.48      7.91 o 
  -8   6   3       86.58       63.74     21.24 o 
  -7   6   3      281.55      295.02     17.17 o 
  -6   6   3      337.57      279.42      6.61 o 
  -5   6   3      334.86      354.42     10.84 o 
  -4   6   3     1762.08     1717.50     24.19 o 
  -3   6   3     1395.54     1379.05     30.59 o 
  -2   6   3      499.92      454.41     14.30 o 
  -1   6   3       86.08       73.18      3.85 o 
   0   6   3      618.00      679.24     15.12 o 
   1   6   3     1228.76     1305.20     23.90 o 
   2   6   3        9.55        7.12      2.13 o 
   3   6   3      130.52      124.32      7.85 o 
   4   6   3       70.81       50.26     13.26 o 
   5   6   3      738.65      776.23     29.58 o 
   6   6   3       97.14       92.37     16.32 o 
   7   6   3      383.35      417.31     21.04 o 
   8   6   3      662.21      677.55     20.78 o 
   9   6   3       38.72       30.65      8.32 o 
  10   6   3      181.89      182.39     15.44 o 
  11   6   3      199.38      228.66     17.13 o 
  12   6   3      123.45      130.59     24.71 o 
  13   6   3        7.64        9.85      5.93 o 
 -13   7   3       31.77       47.28     17.79 o 
 -12   7   3       12.07       13.06      7.74 o 
 -11   7   3       87.51      108.20     25.60 o 
 -10   7   3      162.25      151.32     32.90 o 
  -9   7   3       69.81       63.74     17.46 o 
  -8   7   3      152.26      151.94     33.42 o 
  -7   7   3       58.68       69.53     21.52 o 
  -6   7   3     1049.10     1047.75     35.13 o 
  -5   7   3      327.09      337.18     17.13 o 
  -4   7   3      147.28      142.96      6.48 o 
  -3   7   3       25.91       27.60      3.83 o 
  -2   7   3      119.84      124.94      4.23 o 
  -1   7   3      510.27      551.82     24.44 o 
   0   7   3      118.49      114.96      5.77 o 
   1   7   3      338.16      352.12      8.00 o 
   2   7   3     1095.28     1234.25     30.20 o 
   3   7   3       68.69       69.94     13.43 o 
   4   7   3      290.92      280.42     11.22 o 
   5   7   3       42.32       29.56      7.93 o 
   6   7   3      955.41      981.66     36.78 o 
   7   7   3      787.32      738.78     28.43 o 
   8   7   3      596.80      568.33     19.41 o 
   9   7   3      572.11      581.64     21.72 o 
  10   7   3       48.48       49.26     11.57 o 
  11   7   3       34.13       37.93      9.04 o 
  12   7   3       38.22       44.42     13.60 o 
  13   7   3       70.15       51.61     37.10 o 
 -12   8   3       16.36       10.40      9.72 o 
 -11   8   3      149.73      114.10     49.37 o 
 -10   8   3       40.90       39.23     11.58 o 
  -9   8   3      169.56      152.35     53.06 o 
  -8   8   3      121.70       96.20     24.58 o 
  -7   8   3      490.89      517.01     17.17 o 
  -6   8   3       20.38       22.41      8.93 o 
  -5   8   3        1.47        9.25      4.80 o 
  -4   8   3      151.10      184.75     20.48 o 
  -3   8   3       66.15       57.14     10.56 o 
  -2   8   3      144.77      124.82      5.24 o 
  -1   8   3      266.20      282.44      5.59 o 
   0   8   3      492.87      484.63     12.21 o 
   1   8   3      141.53      142.48      5.90 o 
   2   8   3      441.84      461.16     12.57 o 
   3   8   3      367.87      351.16     16.43 o 
   4   8   3      646.75      640.43     20.84 o 
   5   8   3     1303.73     1381.12     32.32 o 
   6   8   3      691.38      757.63     27.74 o 
   7   8   3        8.77       19.23      7.90 o 
   8   8   3       29.35       26.12      8.32 o 
   9   8   3      197.66      196.67     34.07 o 
  10   8   3       69.81       71.60     14.01 o 
  11   8   3       53.42       56.27     19.42 o 
  12   8   3       46.25       46.34     13.39 o 
 -11   9   3       51.46       58.55     19.17 o 
 -10   9   3       78.60       61.15     20.97 o 
  -9   9   3        5.33        7.90     11.25 o 
  -8   9   3      219.00      242.31     16.94 o 
  -7   9   3      214.28      216.38     53.27 o 
  -6   9   3      154.99      148.57     22.83 o 
  -5   9   3       80.62       68.13     12.77 o 
  -4   9   3       65.40       58.99     14.75 o 
  -3   9   3     1080.76     1203.51     32.41 o 
  -2   9   3      360.30      371.86     12.29 o 
  -1   9   3      153.38      165.72      6.45 o 
   0   9   3      224.97      255.24     23.63 o 
   1   9   3      579.79      595.42     13.30 o 
   2   9   3      480.14      461.97     13.30 o 
   3   9   3      274.33      285.54     14.48 o 
   4   9   3      296.95      249.05     13.79 o 
   5   9   3       73.99       82.81     15.39 o 
   6   9   3      261.94      283.88     19.49 o 
   7   9   3       45.72       41.16      9.84 o 
   8   9   3      249.39      271.57     18.25 o 
   9   9   3       21.38       18.66      7.26 o 
  10   9   3       60.19       57.63     14.25 o 
  -9  10   3       33.15       22.66     14.05 o 
  -8  10   3      179.21      151.79     46.78 o 
  -7  10   3       19.78       32.25     11.56 o 
  -6  10   3       80.53       64.95     14.11 o 
  -5  10   3       62.46       71.31     18.52 o 
  -4  10   3       53.26       64.46     18.38 o 
  -3  10   3      118.06      116.06     10.94 o 
  -2  10   3      477.11      489.90     17.90 o 
  -1  10   3      267.43      275.18     31.64 o 
   0  10   3      285.06      293.18     12.76 o 
   1  10   3       15.66       11.95      4.43 o 
   2  10   3       67.63       72.63     14.45 o 
   3  10   3      354.17      342.20     15.03 o 
   4  10   3       41.23       41.61      9.11 o 
   5  10   3      197.34      204.79     17.00 o 
   6  10   3       18.67       23.50      8.49 o 
   7  10   3      451.39      468.30     38.02 o 
   8  10   3        0.83       13.05      5.35 o 
   9  10   3      118.05       86.51     34.14 o 
  -8  11   3      174.83      253.73     66.09 o 
  -7  11   3       64.13       55.26     20.43 o 
  -6  11   3      179.38      222.08     33.56 o 
  -5  11   3       68.26       55.64     16.88 o 
  -4  11   3      148.27      155.79     21.77 o 
  -3  11   3      165.22      122.23     47.35 o 
  -2  11   3       43.47       44.59     14.12 o 
  -1  11   3       40.65       21.52      7.50 o 
   0  11   3      126.36      127.55     34.09 o 
   1  11   3       47.96       41.07     10.06 o 
   2  11   3       84.45       65.23     15.87 o 
   3  11   3      335.16      350.42     24.31 o 
   4  11   3       67.74       48.74     14.34 o 
   5  11   3      214.22      228.27     21.03 o 
   6  11   3      230.96      220.69     27.53 o 
   7  11   3      156.97      124.45     43.98 o 
  -5  12   3      300.63      383.34     26.75 o 
  -4  12   3       56.43       36.41     20.67 o 
  -3  12   3      102.22       72.53     37.45 o 
  -2  12   3       19.60       10.01      7.10 o 
  -1  12   3       12.68        2.83      9.97 o 
   0  12   3      176.36      177.70     36.51 o 
   1  12   3       11.19       16.41      8.75 o 
   2  12   3       43.85       30.12     13.36 o 
   3  12   3       38.80       27.13      8.87 o 
   4  12   3       39.28       35.87     14.32 o 
   5  12   3      101.97       68.85     48.86 o 
 -15   0   4       80.76       73.83     23.90 o 
 -14   0   4        0.51        9.46     10.65 o 
 -13   0   4       68.84       84.73     22.50 o 
 -12   0   4       59.79       64.20     21.40 o 
 -11   0   4      237.79      196.73     28.16 o 
 -10   0   4        9.16       14.05      9.28 o 
  -9   0   4      988.94      879.46     53.52 o 
  -8   0   4        0.18        7.36      8.15 o 
  -7   0   4     2151.49     2234.90     97.26 o 
  -6   0   4      154.07      159.00      8.61 o 
  -5   0   4     3177.12     3331.25     75.43 o 
  -4   0   4     5064.31     5658.61     44.19 o 
  -3   0   4       46.96       38.95     12.11 o 
  -1   0   4      163.09       50.52      2.09 o 
   0   0   4     1769.24      989.02     17.88 o 
   1   0   4       20.14       48.41      3.91 o 
   2   0   4      602.97      406.80     16.05 o 
   3   0   4      504.09      384.81     15.79 o 
   5   0   4       41.36       48.00      4.91 o 
   6   0   4      689.20      660.94     22.31 o 
   7   0   4      646.50      653.81     23.48 o 
   8   0   4      185.53      161.00      6.21 o 
   9   0   4      307.94      304.78     18.96 o 
  10   0   4     1187.87     1213.45     30.86 o 
  11   0   4      103.25       83.31      8.81 o 
  12   0   4       31.28       53.76      9.35 o 
  13   0   4       39.51       38.62      9.70 o 
  14   0   4       38.28       30.89     12.11 o 
  15   0   4        0.94        3.04      8.31 o 
 -15   1   4      117.14       86.72     17.91 o 
 -14   1   4       14.15        9.11      5.69 o 
 -13   1   4       69.27       63.60     11.54 o 
 -12   1   4      165.65      180.73     26.77 o 
 -11   1   4      423.00      426.15     19.81 o 
 -10   1   4      375.02      434.92     15.13 o 
  -9   1   4      367.40      433.02     14.23 o 
  -8   1   4     1004.43     1020.29     20.96 o 
  -7   1   4      436.20      449.16     10.83 o 
  -6   1   4      680.79      848.13     17.88 o 
  -5   1   4     2057.48     2146.35     72.12 o 
  -4   1   4     6171.91     5694.85     58.07 o 
  -3   1   4     5630.51     5183.08     45.91 o 
  -2   1   4     3807.56     3774.11     82.20 o 
  -1   1   4     2412.18     1987.94     74.00 o 
   0   1   4    14923.99    17788.26     79.18 o 
   1   1   4      555.87     1012.38     26.43 o 
   2   1   4    21024.37    22403.08    229.73 o 
   3   1   4    13986.06    14797.92    208.68 o 
   4   1   4     7439.66     7617.75     71.43 o 
   5   1   4     2450.79     2572.21     33.80 o 
   6   1   4     1097.04     1262.74     25.73 o 
   7   1   4     1634.45     1668.35     26.11 o 
   8   1   4      670.45      661.59     14.15 o 
   9   1   4      934.42      916.68     17.39 o 
  10   1   4      413.68      395.44     16.48 o 
  11   1   4       27.89       27.51      5.63 o 
  12   1   4      235.42      241.04     12.19 o 
  13   1   4       22.44       21.10      7.29 o 
  14   1   4      138.16      169.99     13.37 o 
  15   1   4       18.53       20.31      7.69 o 
 -15   2   4       21.45       27.00      8.70 o 
 -14   2   4      147.70      152.19     25.13 o 
 -13   2   4       97.49       78.84     26.66 o 
 -12   2   4       13.37       25.32      7.46 o 
 -11   2   4      191.95      197.23     23.48 o 
 -10   2   4      412.20      480.55     13.95 o 
  -9   2   4      248.69      209.78      8.84 o 
  -8   2   4      227.43      271.93      9.00 o 
  -7   2   4      661.30      625.88     17.00 o 
  -6   2   4     2761.01     3019.34     39.45 o 
  -5   2   4      297.63      308.89      8.81 o 
  -4   2   4     4515.57     4565.31     60.90 o 
  -3   2   4      119.05      103.81      4.08 o 
  -2   2   4     1396.35     1174.55     41.92 o 
  -1   2   4    29488.30    36960.27   1874.92 o 
   0   2   4    14801.48    17579.56     74.91 o 
   1   2   4     4795.15     5351.41     48.87 o 
   2   2   4     9236.51     8741.79     50.45 o 
   3   2   4    10529.89    11005.25    223.07 o 
   4   2   4        9.52        5.93      3.61 o 
   5   2   4     5900.39     6036.26     98.16 o 
   6   2   4     1052.09     1049.86     16.41 o 
   7   2   4      233.67      247.24      4.33 o 
   8   2   4      296.59      295.89      7.03 o 
   9   2   4      185.73      178.50     11.01 o 
  10   2   4     1347.65     1447.63     37.09 o 
  11   2   4      459.72      474.54     11.55 o 
  12   2   4      225.91      217.66      9.39 o 
  13   2   4      315.50      356.43     15.54 o 
  14   2   4        8.73        6.01      5.48 o 
  15   2   4       63.89       66.47     15.25 o 
 -15   3   4       49.83       48.28     16.06 o 
 -14   3   4       83.25       74.05     23.06 o 
 -13   3   4       15.64       15.80      5.86 o 
 -12   3   4      719.77      700.76     32.97 o 
 -11   3   4        8.29        7.93      3.98 o 
 -10   3   4      118.38      149.16     30.19 o 
  -9   3   4      711.27      708.44     21.15 o 
  -8   3   4      429.03      387.27     13.41 o 
  -7   3   4      598.01      568.28     18.69 o 
  -6   3   4      363.55      393.63     20.69 o 
  -5   3   4     1616.03     1800.17     33.79 o 
  -4   3   4      703.69      657.54     20.05 o 
  -3   3   4     1756.66     1774.02     38.91 o 
  -2   3   4     2353.37     2366.29     43.49 o 
  -1   3   4     3683.68     3722.71     64.02 o 
   0   3   4     3029.46     2796.41     27.38 o 
   1   3   4     3558.27     3275.16     37.53 o 
   2   3   4     3686.47     2916.36     55.46 o 
   3   3   4     2126.50     2042.44     34.45 o 
   4   3   4      351.26      402.34      7.23 o 
   5   3   4      199.91      206.17      6.29 o 
   6   3   4      697.81      715.20     17.72 o 
   7   3   4      168.16      143.05      5.08 o 
   8   3   4     2143.71     2271.18     44.03 o 
   9   3   4     1810.85     1900.45     34.55 o 
  10   3   4      457.93      435.44     12.77 o 
  11   3   4       11.56       17.60      5.54 o 
  12   3   4       10.75       11.74      5.51 o 
  13   3   4      150.23      165.24     17.30 o 
  14   3   4        2.08        9.60      5.88 o 
  15   3   4       30.19       26.61      9.71 o 
 -15   4   4       10.22       18.73      5.86 o 
 -14   4   4       66.10       56.47     17.85 o 
 -13   4   4       18.25       10.61      6.29 o 
 -12   4   4      107.70       92.26     22.99 o 
 -11   4   4      535.98      561.95     30.31 o 
 -10   4   4      256.86      244.69     21.13 o 
  -9   4   4      637.38      621.71     40.71 o 
  -8   4   4      326.30      290.15     12.44 o 
  -7   4   4      366.40      362.83     11.38 o 
  -6   4   4     1371.98     1557.69     52.65 o 
  -5   4   4      389.32      365.00      5.45 o 
  -4   4   4       72.24       80.88     18.34 o 
  -3   4   4     1753.96     1882.64     28.23 o 
  -2   4   4     1592.89     1632.50     24.05 o 
  -1   4   4     4558.51     4270.43     55.80 o 
   0   4   4     2328.22     2282.72     59.98 o 
   1   4   4      610.69      610.70      7.93 o 
   2   4   4      380.68      324.34      4.09 o 
   3   4   4     3509.48     3761.13     59.62 o 
   4   4   4      279.83      262.15     11.77 o 
   5   4   4      255.82      298.73      5.56 o 
   6   4   4      101.45       99.48     14.69 o 
   7   4   4       49.85       55.17      6.09 o 
   8   4   4       16.27       16.87      6.07 o 
   9   4   4      209.53      216.17     10.19 o 
  10   4   4      220.02      238.02     20.11 o 
  11   4   4       22.75       24.91      6.95 o 
  12   4   4       74.67       82.28     13.81 o 
  13   4   4      150.21      189.71     17.81 o 
  14   4   4        5.19        4.57      5.02 o 
 -14   5   4      178.36      235.59     32.33 o 
 -13   5   4       97.93       84.33     20.10 o 
 -12   5   4       38.04       54.00     14.67 o 
 -11   5   4      237.23      223.07     46.23 o 
 -10   5   4       43.15       32.96      9.01 o 
  -9   5   4       63.93       65.75     10.10 o 
  -8   5   4      500.29      486.61     12.22 o 
  -7   5   4      730.19      762.06     24.89 o 
  -6   5   4       53.09       59.43      7.31 o 
  -5   5   4      145.40      130.20      4.39 o 
  -4   5   4      958.05      950.02     19.30 o 
  -3   5   4      863.96      902.65     10.45 o 
  -2   5   4     1143.28     1094.78     16.77 o 
  -1   5   4     6530.59     7519.53    182.98 o 
   0   5   4      874.93      860.58     14.43 o 
   1   5   4     3119.54     3386.97     39.33 o 
   2   5   4       96.64      124.79      2.87 o 
   3   5   4     1270.67     1355.16     27.17 o 
   4   5   4      379.25      388.08     12.12 o 
   5   5   4      315.83      298.23      8.71 o 
   6   5   4        2.67        3.81      3.58 o 
   7   5   4      103.90       88.76     18.65 o 
   8   5   4      149.01      143.56     28.97 o 
   9   5   4      394.39      374.51     15.91 o 
  10   5   4      298.27      333.45     15.51 o 
  11   5   4      144.73      157.13     26.05 o 
  12   5   4       71.04       45.13     11.48 o 
  13   5   4       22.73       35.67     11.06 o 
  14   5   4       64.34       53.63     30.04 o 
 -14   6   4      154.23      126.74     35.61 o 
 -13   6   4       73.13       49.69     33.81 o 
 -12   6   4       56.12       51.79     23.55 o 
 -11   6   4       11.39       13.53     10.47 o 
 -10   6   4       27.78       19.01     11.59 o 
  -9   6   4       67.21       67.28     18.87 o 
  -8   6   4      307.31      322.21     23.20 o 
  -7   6   4      169.43      156.23     10.14 o 
  -6   6   4      453.21      467.37     15.43 o 
  -5   6   4      328.37      318.85     10.76 o 
  -4   6   4      964.06      971.15     17.32 o 
  -3   6   4      609.88      656.14     14.69 o 
  -2   6   4       24.45       20.48      3.77 o 
  -1   6   4      234.78      230.99      4.43 o 
   0   6   4      973.64      961.79     19.75 o 
   1   6   4      599.55      630.61     14.42 o 
   2   6   4      180.09      152.61      4.89 o 
   3   6   4       41.74       52.85      8.88 o 
   4   6   4      368.94      387.88     20.78 o 
   5   6   4      327.04      339.80     15.11 o 
   6   6   4      145.80      124.99     14.98 o 
   7   6   4       57.18       74.86     13.08 o 
   8   6   4      570.73      614.51     17.64 o 
   9   6   4      125.06      125.60     25.56 o 
  10   6   4      116.58       84.21     15.72 o 
  11   6   4       25.02       26.80      7.26 o 
  12   6   4       80.69       98.83     24.43 o 
  13   6   4       15.50       14.86     12.19 o 
 -13   7   4       61.25       97.05     34.73 o 
 -12   7   4      120.10      107.42     32.79 o 
 -11   7   4      133.04      141.59     41.68 o 
 -10   7   4      467.53      492.10     33.20 o 
  -9   7   4       41.85       42.22     18.66 o 
  -8   7   4      107.92      109.60     23.45 o 
  -7   7   4      142.76      164.97     16.68 o 
  -6   7   4      114.13      126.17     30.18 o 
  -5   7   4        9.98       16.85      6.68 o 
  -4   7   4      246.69      247.77      7.61 o 
  -3   7   4      488.87      438.70     11.71 o 
  -2   7   4      279.65      274.36      7.52 o 
  -1   7   4      140.05      137.73      4.59 o 
   0   7   4      558.05      599.31     12.92 o 
   1   7   4       32.44       25.62      4.55 o 
   2   7   4      639.76      694.71     12.40 o 
   3   7   4      253.56      202.18      9.27 o 
   4   7   4      920.15      901.93     51.61 o 
   5   7   4      303.11      308.08     14.76 o 
   6   7   4     1069.88     1038.22     27.04 o 
   7   7   4      600.08      600.35     33.29 o 
   8   7   4      560.23      546.18     18.20 o 
   9   7   4       76.01       69.83     16.41 o 
  10   7   4      182.10      152.12     30.07 o 
  11   7   4        8.76       10.02      6.10 o 
  12   7   4       79.14       97.88     21.19 o 
 -12   8   4        1.83        2.81      6.82 o 
 -11   8   4       52.90       55.95     15.20 o 
 -10   8   4       37.65       32.20     17.03 o 
  -9   8   4       81.59       79.38     31.46 o 
  -8   8   4      121.26      136.89     36.75 o 
  -7   8   4      246.56      279.67     14.33 o 
  -6   8   4       10.54        8.83     10.35 o 
  -5   8   4      134.28      142.97     35.91 o 
  -4   8   4      356.14      328.42     12.36 o 
  -3   8   4       53.68       56.93      7.81 o 
  -2   8   4      534.83      550.79     11.86 o 
  -1   8   4      484.37      512.67     13.25 o 
   0   8   4      580.54      596.60     15.73 o 
   1   8   4      334.14      316.04     12.06 o 
   2   8   4      528.94      519.15      9.86 o 
   3   8   4     1322.99     1262.10     28.32 o 
   4   8   4      290.15      278.42     13.02 o 
   5   8   4     1103.38     1101.72     29.97 o 
   6   8   4      123.45      121.19     19.25 o 
   7   8   4      306.42      334.01     14.13 o 
   8   8   4       26.63       31.33      8.16 o 
   9   8   4      142.41      143.18     30.59 o 
  10   8   4        8.61        5.73      5.47 o 
  11   8   4      127.45      113.51     27.94 o 
  12   8   4       44.50       35.68     19.75 o 
 -11   9   4       10.38       16.53     10.32 o 
 -10   9   4      168.02      153.74     37.53 o 
  -9   9   4      222.08      216.84     18.08 o 
  -8   9   4      266.14      259.57     18.73 o 
  -7   9   4       13.17        8.67      8.28 o 
  -6   9   4       48.92       66.63     16.22 o 
  -5   9   4      168.67      175.02     13.44 o 
  -4   9   4      498.31      496.40     16.16 o 
  -3   9   4       95.87       94.25     15.52 o 
  -2   9   4      946.31      970.65     40.90 o 
  -1   9   4      129.58      127.01      7.01 o 
   0   9   4      303.42      285.29      8.03 o 
   1   9   4      486.55      477.55     18.44 o 
   2   9   4      252.48      236.04     10.63 o 
   3   9   4      118.92      113.10     23.37 o 
   4   9   4      724.50      797.36     27.84 o 
   5   9   4      622.65      611.71     47.73 o 
   6   9   4       21.02       16.31      7.12 o 
   7   9   4      229.05      274.02     18.03 o 
   8   9   4       86.68       87.83     18.85 o 
   9   9   4       17.36       17.70      7.56 o 
  10   9   4       82.08       87.40     18.60 o 
  -9  10   4       37.37       48.04     23.31 o 
  -8  10   4        9.21       13.74      5.97 o 
  -7  10   4       41.56       16.05     13.11 o 
  -6  10   4       20.06       25.54      8.59 o 
  -5  10   4      139.61      160.44     12.26 o 
  -4  10   4      268.83      314.98     51.93 o 
  -3  10   4      312.95      353.13     14.39 o 
  -2  10   4       12.53        7.09      8.27 o 
  -1  10   4      523.40      500.93     23.70 o 
   0  10   4       95.93       63.98     13.71 o 
   1  10   4       67.11       63.09     12.14 o 
   2  10   4      272.34      270.12     12.56 o 
   3  10   4      369.09      382.54     12.81 o 
   4  10   4      102.23       90.08     19.07 o 
   5  10   4       68.33       56.74     14.97 o 
   6  10   4      266.43      283.59     23.43 o 
   7  10   4      332.31      378.16     13.74 o 
   8  10   4       20.02       22.22      6.55 o 
   9  10   4       35.46       36.88     12.00 o 
  -8  11   4       92.09      104.15     46.49 o 
  -7  11   4        7.85       14.35     10.12 o 
  -6  11   4      107.42       76.70     22.14 o 
  -5  11   4      124.55      142.06     36.26 o 
  -4  11   4      322.74      404.31     27.33 o 
  -3  11   4       32.85       46.70     21.28 o 
  -2  11   4       32.94       27.24      9.49 o 
  -1  11   4       42.34       37.51     13.51 o 
   0  11   4      196.30      187.88     13.26 o 
   1  11   4      131.69      126.47     23.86 o 
   2  11   4      177.93      155.76     30.84 o 
   3  11   4        0.07        3.67      4.55 o 
   4  11   4      127.16      123.83     25.71 o 
   5  11   4      102.64       73.06     13.63 o 
   6  11   4        5.27        9.24      4.61 o 
   7  11   4      219.83      259.50     26.40 o 
  -5  12   4       88.05       86.15     37.33 o 
  -4  12   4       68.09       59.08     20.56 o 
  -3  12   4       34.90       41.46     22.62 o 
  -2  12   4       53.08       23.97     25.84 o 
  -1  12   4        4.10        0.77      7.00 o 
   0  12   4       33.79       29.70     11.77 o 
   1  12   4       27.28       23.89      9.92 o 
   2  12   4       14.46       17.56      9.75 o 
   3  12   4       69.10       62.71     22.25 o 
   4  12   4      112.06       86.47     54.53 o 
 -15   0   5       63.32       35.12     29.69 o 
 -14   0   5      116.22      104.56     36.86 o 
 -13   0   5       62.78       97.56     31.65 o 
 -12   0   5      186.93      235.14     18.70 o 
 -11   0   5     1355.38     1492.55     58.17 o 
 -10   0   5      195.13      182.56     13.32 o 
  -9   0   5        6.13       20.07     11.71 o 
  -8   0   5      191.33      251.06     12.86 o 
  -7   0   5       12.85       15.98      7.18 o 
  -6   0   5     4523.01     5064.10     95.65 o 
  -5   0   5     3757.48     3658.33     70.22 o 
  -4   0   5      178.16      210.60      9.31 o 
  -3   0   5      158.74      118.07      7.47 o 
  -2   0   5     4950.45     4638.00     34.05 o 
  -1   0   5     5124.49     4987.47     82.14 o 
   0   0   5      528.09      373.47      8.35 o 
   1   0   5     1037.53     1426.35     43.10 o 
   2   0   5     2714.74     2132.65     62.43 o 
   3   0   5     5171.30     5091.67     48.21 o 
   4   0   5      359.19      317.45     12.54 o 
   5   0   5      188.49      190.69      5.50 o 
   6   0   5     2603.37     2372.50     45.97 o 
   7   0   5     1102.89     1136.81     30.35 o 
   8   0   5     1362.41     1347.89     48.97 o 
   9   0   5       78.12       73.55      8.51 o 
  10   0   5      324.70      323.11     12.91 o 
  11   0   5       26.86       25.32      5.11 o 
  12   0   5       11.91       21.25      8.08 o 
  13   0   5        8.62        8.29      4.51 o 
  14   0   5       17.58       23.58      7.16 o 
  15   0   5        1.21        4.96      5.44 o 
 -15   1   5      159.44      154.98     25.43 o 
 -14   1   5      158.45      126.16     24.11 o 
 -13   1   5     1009.45     1051.22     30.59 o 
 -12   1   5      310.13      327.74     13.62 o 
 -11   1   5      168.27      191.88     14.40 o 
 -10   1   5      270.55      252.48     12.57 o 
  -9   1   5      329.47      357.28     22.95 o 
  -8   1   5      333.19      318.87      9.50 o 
  -7   1   5      340.21      306.48     12.18 o 
  -6   1   5      406.37      343.25     12.68 o 
  -5   1   5      260.71      274.88     11.85 o 
  -4   1   5       74.08       63.99      6.64 o 
  -3   1   5     5432.05     5546.33     39.89 o 
  -2   1   5     1658.06     1440.69     23.11 o 
  -1   1   5     1529.23     1480.20     27.04 o 
   0   1   5     6646.07     7638.84    329.84 o 
   1   1   5     4446.87     4077.04     76.47 o 
   2   1   5    12639.79    13643.85    130.24 o 
   3   1   5    15261.36    17130.27    137.88 o 
   4   1   5     1035.80      947.64     18.51 o 
   5   1   5     1969.25     1781.08     65.16 o 
   6   1   5      325.62      340.94      7.86 o 
   7   1   5     2448.49     2580.98     39.33 o 
   8   1   5     1395.31     1401.41     33.83 o 
   9   1   5       77.74       94.41      5.40 o 
  10   1   5      256.86      262.89      7.33 o 
  11   1   5       77.83       56.12      9.55 o 
  12   1   5       38.21       28.31      5.63 o 
  13   1   5      226.42      220.06     18.09 o 
  14   1   5       14.68       11.01      5.10 o 
  15   1   5       35.28       35.13     10.65 o 
 -15   2   5       26.72       36.61      9.50 o 
 -14   2   5      299.26      342.38     34.52 o 
 -13   2   5       52.64       48.95     11.16 o 
 -12   2   5      571.78      577.51     46.12 o 
 -11   2   5      502.49      424.98     35.05 o 
 -10   2   5      288.83      271.21     10.73 o 
  -9   2   5      593.61      577.69     35.41 o 
  -8   2   5      366.70      360.52     15.01 o 
  -7   2   5     1896.63     2088.41     62.65 o 
  -6   2   5     1860.92     1951.70     69.99 o 
  -5   2   5      514.08      551.07     11.00 o 
  -4   2   5      906.40      924.36     21.71 o 
  -3   2   5     1984.17     1896.68     35.08 o 
  -2   2   5     1824.44     1690.12     49.78 o 
  -1   2   5    25972.22    35863.45    888.19 o 
   0   2   5    21431.25    24995.77    498.38 o 
   1   2   5     2921.88     3078.16     78.61 o 
   2   2   5     2796.93     2426.52     62.96 o 
   3   2   5     5791.25     5621.43     36.29 o 
   4   2   5       15.91       13.21      3.46 o 
   5   2   5     2669.93     2792.69     68.01 o 
   6   2   5       34.94       31.36      4.05 o 
   7   2   5      534.91      523.59      7.87 o 
   8   2   5      463.89      450.27      9.47 o 
   9   2   5      916.76      879.66     17.02 o 
  10   2   5      694.15      651.93     23.24 o 
  11   2   5      154.55      125.70     15.70 o 
  12   2   5      183.88      181.38     26.39 o 
  13   2   5       19.95       21.44      9.11 o 
  14   2   5       49.22       64.01     17.54 o 
  15   2   5      107.84      107.14     29.04 o 
 -15   3   5       13.48       10.21      6.71 o 
 -14   3   5       37.64       46.38     14.84 o 
 -13   3   5      178.04      175.51     28.21 o 
 -12   3   5       81.61       92.85     17.32 o 
 -11   3   5      148.16      139.61     21.70 o 
 -10   3   5      633.80      624.30     19.19 o 
  -9   3   5      664.09      653.99     23.54 o 
  -8   3   5     1019.47      940.93     55.08 o 
  -7   3   5       26.87       32.54      7.66 o 
  -6   3   5      677.48      809.81     19.07 o 
  -5   3   5     1143.84     1133.17     19.59 o 
  -4   3   5      377.87      381.21     12.60 o 
  -3   3   5     1037.56     1048.71      9.32 o 
  -2   3   5      105.27      130.29     10.47 o 
  -1   3   5     1074.91      909.97     10.98 o 
   0   3   5     3631.77     3828.37     94.13 o 
   1   3   5      618.98      693.84     11.97 o 
   2   3   5     1660.95     1731.43     23.94 o 
   3   3   5     1264.37     1218.52     17.39 o 
   4   3   5     1203.48     1163.94     20.98 o 
   5   3   5     2632.66     2502.80     53.50 o 
   6   3   5     1806.67     1846.29     32.17 o 
   7   3   5      276.62      271.26      6.45 o 
   8   3   5      319.79      303.64      7.57 o 
   9   3   5     1570.67     1550.59     33.40 o 
  10   3   5      193.18      212.99     15.47 o 
  11   3   5      153.32      132.66     17.63 o 
  12   3   5      275.06      277.71     17.63 o 
  13   3   5      271.56      272.17     33.27 o 
  14   3   5       72.95       79.82     18.06 o 
 -15   4   5       68.68       70.94     19.88 o 
 -14   4   5       15.26       23.09      7.74 o 
 -13   4   5      310.58      294.65     19.61 o 
 -12   4   5      916.00      897.59     25.62 o 
 -11   4   5        0.29        5.59      6.86 o 
 -10   4   5      439.12      370.05     19.90 o 
  -9   4   5      827.22      774.65     33.71 o 
  -8   4   5     1382.94     1308.12     32.15 o 
  -7   4   5      132.75      151.63     10.07 o 
  -6   4   5       92.45      110.60      3.65 o 
  -5   4   5     1499.95     1589.67     50.01 o 
  -4   4   5      247.58      232.50      6.58 o 
  -3   4   5     3798.90     4316.46     54.61 o 
  -2   4   5      371.32      396.31      8.40 o 
  -1   4   5     1480.78     1628.72     25.09 o 
   0   4   5      937.17      906.88     15.69 o 
   1   4   5     2339.19     2282.39     41.44 o 
   2   4   5     2984.64     2829.23     37.05 o 
   3   4   5     1233.61     1394.89     20.81 o 
   4   4   5     1322.67     1403.48     36.50 o 
   5   4   5      102.50       90.57      5.33 o 
   6   4   5      318.06      321.55     10.80 o 
   7   4   5      503.69      533.33     12.31 o 
   8   4   5     1123.37     1104.27     20.71 o 
   9   4   5      232.59      256.60     20.37 o 
  10   4   5       95.77      111.77     22.56 o 
  11   4   5      129.46      149.25     26.51 o 
  12   4   5        5.75        8.95      5.14 o 
  13   4   5       80.57       63.64     17.29 o 
  14   4   5        0.73        4.91     12.57 o 
 -14   5   5       51.92       45.21     14.70 o 
 -13   5   5      307.54      321.96     22.08 o 
 -12   5   5      185.52      174.31     66.43 o 
 -11   5   5       60.42       56.06     16.33 o 
 -10   5   5      566.97      596.35     17.79 o 
  -9   5   5      141.11      146.97     10.42 o 
  -8   5   5      834.99      787.90     50.84 o 
  -7   5   5      132.75      147.89     22.09 o 
  -6   5   5      527.07      485.87     12.16 o 
  -5   5   5     1379.49     1513.42     22.23 o 
  -4   5   5       34.90       43.45      5.34 o 
  -3   5   5       18.13       18.33      3.05 o 
  -2   5   5      115.75      111.92      4.25 o 
  -1   5   5      240.99      285.75      9.22 o 
   0   5   5      266.93      227.65      5.80 o 
   1   5   5      561.42      614.41     26.62 o 
   2   5   5      870.25      941.77     13.89 o 
   3   5   5      927.09      927.40     13.88 o 
   4   5   5      254.08      285.62      7.95 o 
   5   5   5       17.25       29.78      6.66 o 
   6   5   5       31.24       26.69      6.65 o 
   7   5   5      246.92      224.08     13.58 o 
   8   5   5      812.18      813.46     25.74 o 
   9   5   5      257.87      212.70     15.24 o 
  10   5   5      140.23      153.26     26.09 o 
  11   5   5      334.58      317.78     14.94 o 
  12   5   5      324.59      365.33     13.61 o 
  13   5   5       32.80       28.06      8.54 o 
  14   5   5       36.55       32.24     12.54 o 
 -13   6   5       97.10       84.54     27.03 o 
 -12   6   5      123.92      115.39     39.83 o 
 -11   6   5      339.98      318.96     27.75 o 
 -10   6   5       21.07        6.26      6.25 o 
  -9   6   5       58.78       59.13     14.27 o 
  -8   6   5      543.56      625.86     51.11 o 
  -7   6   5      188.93      212.47      7.48 o 
  -6   6   5       85.25       88.99      5.32 o 
  -5   6   5      128.86      119.74      5.33 o 
  -4   6   5      302.35      346.12     10.96 o 
  -3   6   5      232.44      264.12      6.15 o 
  -2   6   5      401.74      394.18      9.54 o 
  -1   6   5     1016.96     1062.14     20.78 o 
   0   6   5      129.56      133.98      6.55 o 
   1   6   5      702.80      714.40     16.80 o 
   2   6   5      297.06      244.46      6.50 o 
   3   6   5      260.84      240.32      7.24 o 
   4   6   5      284.40      253.17      9.19 o 
   5   6   5     1407.77     1415.85     34.10 o 
   6   6   5      805.93      829.17     22.07 o 
   7   6   5      241.75      215.58     20.13 o 
   8   6   5       42.47       39.77      7.51 o 
   9   6   5      261.40      273.03     27.07 o 
  10   6   5      169.27      152.09     28.27 o 
  11   6   5      421.18      442.56     28.81 o 
  12   6   5       12.62       13.06      6.90 o 
  13   6   5       86.41      113.83     30.26 o 
 -13   7   5       29.67       17.10     15.03 o 
 -12   7   5       91.69       80.09     23.55 o 
 -11   7   5      158.29      246.64     36.56 o 
 -10   7   5       50.86       47.86     21.54 o 
  -9   7   5       33.17       32.03     11.01 o 
  -8   7   5       33.92       28.25     10.69 o 
  -7   7   5       90.43       97.59     22.40 o 
  -6   7   5      364.49      324.82     15.20 o 
  -5   7   5      344.68      328.13     10.90 o 
  -4   7   5      326.93      333.34      9.90 o 
  -3   7   5      127.68      129.14      5.83 o 
  -2   7   5      235.03      208.38      8.78 o 
  -1   7   5      151.75      148.66      5.46 o 
   0   7   5     2136.11     2312.89     61.35 o 
   1   7   5       51.28       35.03      5.27 o 
   2   7   5      818.44      819.76     22.75 o 
   3   7   5      745.75      754.67     21.58 o 
   4   7   5      704.82      751.00     20.62 o 
   5   7   5      275.00      267.22     15.30 o 
   6   7   5      571.31      567.33     18.86 o 
   7   7   5     1467.62     1502.81     58.66 o 
   8   7   5      605.58      679.13     23.56 o 
   9   7   5      546.28      554.97     26.64 o 
  10   7   5       73.00       89.44     16.82 o 
  11   7   5       56.97       49.34     12.57 o 
  12   7   5       73.88       67.59     16.19 o 
 -12   8   5       47.51       50.11     21.34 o 
 -11   8   5       82.94       60.45     22.57 o 
 -10   8   5       14.35       34.60     12.38 o 
  -9   8   5      116.08      136.20     23.21 o 
  -8   8   5       84.69       79.98     17.27 o 
  -7   8   5       51.83       57.11     16.09 o 
  -6   8   5      426.52      406.98     16.23 o 
  -5   8   5      190.62      194.37     22.01 o 
  -4   8   5      494.25      532.88     11.43 o 
  -3   8   5      318.29      294.11     12.31 o 
  -2   8   5      354.40      415.36      9.34 o 
  -1   8   5     1016.54     1048.20     30.87 o 
   0   8   5      509.83      512.35     13.77 o 
   1   8   5       79.97       65.84     12.05 o 
   2   8   5      719.84      750.29     17.27 o 
   3   8   5      243.54      264.14     24.18 o 
   4   8   5       11.78        5.92      3.49 o 
   5   8   5      414.49      431.08     18.96 o 
   6   8   5      489.58      513.70     24.52 o 
   7   8   5      289.73      269.69     13.70 o 
   8   8   5      560.29      532.56     32.69 o 
   9   8   5       10.43       11.46      6.32 o 
  10   8   5       82.99       91.69     15.84 o 
  11   8   5       82.62       71.03     22.08 o 
 -11   9   5       27.51       30.29     16.79 o 
 -10   9   5       49.62       37.79     19.56 o 
  -9   9   5       24.33       23.89      9.75 o 
  -8   9   5       69.80       66.75     18.17 o 
  -7   9   5       58.29       36.83     13.66 o 
  -6   9   5      131.31      124.62     33.97 o 
  -5   9   5      438.25      483.60     19.51 o 
  -4   9   5      315.84      323.92     12.52 o 
  -3   9   5     1127.39     1207.55     29.40 o 
  -2   9   5      135.15      144.99     14.09 o 
  -1   9   5      377.82      352.88     14.28 o 
   0   9   5      333.90      337.07     14.62 o 
   1   9   5      313.43      296.11     11.23 o 
   2   9   5      184.06      150.35      7.11 o 
   3   9   5      218.49      218.82      9.07 o 
   4   9   5        3.86        5.41      4.12 o 
   5   9   5      337.40      347.42     16.73 o 
   6   9   5       27.79       28.86      9.86 o 
   7   9   5      175.25      183.15     47.71 o 
   8   9   5       64.55       58.10     13.89 o 
   9   9   5       36.63       29.19      7.69 o 
  10   9   5        9.91        8.48      5.13 o 
  -9  10   5       53.84       42.43     23.86 o 
  -8  10   5       90.94      132.28     34.98 o 
  -7  10   5       52.71       53.66     17.32 o 
  -6  10   5      369.12      361.96     30.07 o 
  -5  10   5      226.39      211.69     66.36 o 
  -4  10   5      183.62      179.74     58.20 o 
  -3  10   5      141.90       94.93     53.03 o 
  -2  10   5       16.01       17.14     12.38 o 
  -1  10   5       32.92       25.98      6.88 o 
   0  10   5       21.57       24.81      8.75 o 
   1  10   5       49.28       47.37      9.25 o 
   2  10   5       28.23       26.35      7.11 o 
   3  10   5      183.09      188.81     12.65 o 
   4  10   5      515.19      468.31     20.18 o 
   5  10   5       57.84       62.05     11.64 o 
   6  10   5      137.64      154.03     36.93 o 
   7  10   5       39.67       28.60      8.01 o 
   8  10   5       90.28       83.72     17.15 o 
   9  10   5       49.53       37.07     13.62 o 
  -7  11   5        0.17       11.57     22.01 o 
  -6  11   5      133.64      132.14     43.54 o 
  -5  11   5       58.39       41.75     12.20 o 
  -4  11   5      128.97      127.23     49.98 o 
  -3  11   5       51.33       39.24     23.55 o 
  -2  11   5      190.26      198.90     19.99 o 
  -1  11   5        4.41        6.15      4.35 o 
   0  11   5       37.75       34.62      9.76 o 
   1  11   5       16.38       13.19      5.84 o 
   2  11   5      203.89      227.28     13.62 o 
   3  11   5       12.70       18.71      6.81 o 
   4  11   5        2.51        8.24      4.92 o 
   5  11   5        7.12       14.07      6.82 o 
   6  11   5      185.24      233.73     19.89 o 
   7  11   5       64.84       71.47     16.49 o 
  -5  12   5       12.26       19.56     12.55 o 
  -4  12   5       13.70        6.16      8.00 o 
  -3  12   5        7.32       13.97     14.89 o 
  -2  12   5        4.57        9.68      9.26 o 
  -1  12   5        1.67       -7.58     10.68 o 
   0  12   5      154.26      166.12     38.61 o 
   1  12   5      133.94      133.85     47.45 o 
   2  12   5      124.84      126.83     38.03 o 
   3  12   5      133.48      151.82     15.06 o 
   4  12   5        3.51       -3.10     13.36 o 
 -15   0   6        4.12       10.01     10.69 o 
 -14   0   6       39.24       50.61     15.64 o 
 -13   0   6        0.33        1.45      6.54 o 
 -12   0   6       14.15       13.73     12.17 o 
 -11   0   6     1361.84     1506.68     66.86 o 
 -10   0   6        1.05        8.36      4.05 o 
  -9   0   6       26.83       17.38      9.36 o 
  -8   0   6      288.67      327.70     14.38 o 
  -7   0   6     1349.29     1433.50     71.04 o 
  -6   0   6       91.52       65.13     17.48 o 
  -5   0   6     3839.80     3895.35     77.19 o 
  -4   0   6      136.67       68.32     16.26 o 
  -3   0   6     3652.48     3436.92    163.30 o 
  -2   0   6    10051.17    10390.20     63.57 o 
  -1   0   6    28282.70    34105.74    268.65 o 
   0   0   6     1412.68     1421.60     84.65 o 
   1   0   6      835.85      808.68     30.05 o 
   2   0   6       76.96       59.10      7.55 o 
   3   0   6       11.42        3.87      3.94 o 
   4   0   6       23.67       24.27      7.04 o 
   5   0   6      294.87      294.36     13.82 o 
   6   0   6      139.89      172.70     15.98 o 
   7   0   6      137.47      133.77     20.16 o 
   8   0   6      102.21      112.54     16.32 o 
   9   0   6      520.59      492.07     21.43 o 
  10   0   6      522.62      555.81     16.27 o 
  11   0   6      198.28      170.15     10.73 o 
  12   0   6       16.24       14.23      5.01 o 
  13   0   6      197.84      253.02     41.74 o 
  14   0   6        0.83        8.05      5.63 o 
  15   0   6      111.08       96.34     40.99 o 
 -15   1   6        5.98        8.23      5.86 o 
 -14   1   6      211.69      222.85     34.45 o 
 -13   1   6      179.30      203.81     29.94 o 
 -12   1   6       39.87       30.03     10.76 o 
 -11   1   6      356.98      361.39     16.45 o 
 -10   1   6      109.14      112.33     15.40 o 
  -9   1   6      603.35      600.84     23.69 o 
  -8   1   6      353.30      352.28     16.89 o 
  -7   1   6      646.73      642.52     21.02 o 
  -6   1   6      906.56     1001.61     20.18 o 
  -5   1   6      318.80      259.28     13.15 o 
  -4   1   6     1208.92     1186.91     21.25 o 
  -3   1   6     2772.40     2774.34     57.13 o 
  -2   1   6     3711.24     3724.13     60.81 o 
  -1   1   6     2153.65     1791.54     21.18 o 
   0   1   6     6056.01     5820.35     83.25 o 
   1   1   6     3293.75     2408.27    102.86 o 
   2   1   6     2054.64     2273.34    145.77 o 
   3   1   6     4621.01     4703.58     88.36 o 
   4   1   6      518.57      510.87      8.49 o 
   5   1   6      892.16      826.57     19.14 o 
   6   1   6       16.79       28.36      4.82 o 
   7   1   6      223.55      208.29      5.63 o 
   8   1   6      563.46      533.86     12.27 o 
   9   1   6     1134.77     1114.86     32.17 o 
  10   1   6      420.82      393.63     10.81 o 
  11   1   6      231.56      240.88      8.16 o 
  12   1   6      297.77      321.48     11.04 o 
  13   1   6       94.74       89.83     18.62 o 
  14   1   6       41.48       36.65      7.70 o 
  15   1   6       37.65       36.97     10.73 o 
 -15   2   6      187.05      168.04     37.04 o 
 -14   2   6      309.84      289.62     24.30 o 
 -13   2   6       86.72       99.90     17.52 o 
 -12   2   6      165.36      137.75     30.96 o 
 -11   2   6      211.70      205.39     23.34 o 
 -10   2   6      164.60      165.23     26.63 o 
  -9   2   6      561.95      608.26     18.35 o 
  -8   2   6      409.47      404.47     14.57 o 
  -7   2   6      297.90      292.76      8.50 o 
  -6   2   6     1042.43     1017.56     25.00 o 
  -5   2   6      162.43      159.20      8.16 o 
  -4   2   6     1709.64     1713.51     32.94 o 
  -3   2   6      347.65      276.99      8.94 o 
  -2   2   6     5292.46     5355.73     43.32 o 
  -1   2   6    22798.05    26977.82    146.08 o 
   0   2   6     1600.82     1321.26     44.53 o 
   1   2   6     2996.52     2661.42     39.53 o 
   2   2   6        4.99        2.10      2.47 o 
   3   2   6      660.36      568.21     11.68 o 
   4   2   6     1022.37      937.59     24.96 o 
   5   2   6     1392.39     1471.75     25.64 o 
   6   2   6      560.24      633.18     17.44 o 
   7   2   6      631.88      612.76     14.69 o 
   8   2   6      389.71      395.50      7.53 o 
   9   2   6      386.61      405.90      9.46 o 
  10   2   6      701.99      657.65     19.63 o 
  11   2   6      142.86      168.81     11.84 o 
  12   2   6      327.67      314.00     15.31 o 
  13   2   6      245.10      265.08     18.22 o 
  14   2   6       53.21       44.77     11.84 o 
  15   2   6       66.71       61.75     15.38 o 
 -15   3   6       80.21       82.45     23.86 o 
 -14   3   6      186.45      190.70     32.57 o 
 -13   3   6       32.22       22.59     12.65 o 
 -12   3   6      830.71      871.45     41.70 o 
 -11   3   6       50.90       58.85     11.76 o 
 -10   3   6      508.21      469.20     28.50 o 
  -9   3   6      150.07      155.04     12.53 o 
  -8   3   6      221.72      205.81     22.29 o 
  -7   3   6      377.68      341.80     12.62 o 
  -6   3   6      168.81      171.61      8.37 o 
  -5   3   6      699.16      686.50     23.35 o 
  -4   3   6      568.71      620.32     14.09 o 
  -3   3   6      108.81      122.35     22.10 o 
  -2   3   6      319.12      287.75     10.69 o 
  -1   3   6     1141.75     1208.37     18.00 o 
   0   3   6      503.38      484.90      9.87 o 
   1   3   6       69.52       57.03      3.92 o 
   2   3   6       77.28      101.58      4.16 o 
   3   3   6      146.01      146.69      4.43 o 
   4   3   6     4171.07     4316.08     98.28 o 
   5   3   6     5793.07     5808.48    152.61 o 
   6   3   6      636.55      647.94     16.71 o 
   7   3   6      927.36      948.13     17.21 o 
   8   3   6       23.03       18.65      3.87 o 
   9   3   6      244.15      259.99     15.90 o 
  10   3   6     1215.73     1214.08     41.27 o 
  11   3   6      731.19      795.30     18.91 o 
  12   3   6      240.04      213.60     31.89 o 
  13   3   6       28.45       35.77     12.28 o 
  14   3   6       79.61       48.56     16.69 o 
 -15   4   6       54.05       42.09     16.16 o 
 -14   4   6      267.00      249.06     19.61 o 
 -13   4   6       34.06       35.32     10.33 o 
 -12   4   6       35.46       34.24     10.97 o 
 -11   4   6       34.98       30.00      9.04 o 
 -10   4   6      525.77      534.11     44.60 o 
  -9   4   6      585.50      573.15     18.13 o 
  -8   4   6      561.95      564.59     25.13 o 
  -7   4   6      954.92     1006.75     27.38 o 
  -6   4   6      322.95      353.00     13.77 o 
  -5   4   6      989.14     1088.11     20.98 o 
  -4   4   6       19.10       30.40      5.88 o 
  -3   4   6      558.79      535.24     13.13 o 
  -2   4   6       47.96       48.22      4.30 o 
  -1   4   6     3867.60     3898.81     49.72 o 
   0   4   6     4150.34     4498.14     74.41 o 
   1   4   6     1363.23     1525.82     21.58 o 
   2   4   6     1710.85     1614.99     24.61 o 
   3   4   6     1315.03     1368.86     20.98 o 
   4   4   6     3357.66     3344.33     59.54 o 
   5   4   6      924.56      932.14     16.31 o 
   6   4   6       50.43       55.20      8.34 o 
   7   4   6      459.44      499.64     14.81 o 
   8   4   6       31.51       32.43      6.67 o 
   9   4   6       59.52       46.87     10.03 o 
  10   4   6     1281.69     1366.73     37.06 o 
  11   4   6      328.80      388.67     13.88 o 
  12   4   6      195.15      189.09     35.37 o 
  13   4   6      169.72      166.20     31.58 o 
  14   4   6       90.10       79.53     19.36 o 
 -14   5   6      153.75      156.10     42.22 o 
 -13   5   6       14.90       20.65      7.13 o 
 -12   5   6       36.38       21.58     12.33 o 
 -11   5   6      202.20      196.82     18.82 o 
 -10   5   6      211.05      203.01     16.64 o 
  -9   5   6      183.09      201.75     13.48 o 
  -8   5   6       68.09       83.66     16.15 o 
  -7   5   6      701.62      680.88     23.02 o 
  -6   5   6       47.72       37.07      7.84 o 
  -5   5   6      668.59      753.22     19.99 o 
  -4   5   6      294.78      315.83     15.97 o 
  -3   5   6      840.23      790.73     31.26 o 
  -2   5   6      160.37      156.37      5.02 o 
  -1   5   6      557.92      541.45     11.93 o 
   0   5   6     1741.80     1798.58     27.64 o 
   1   5   6     1301.78     1346.56     21.27 o 
   2   5   6      900.50      972.46     16.24 o 
   3   5   6     1222.05     1288.07     24.90 o 
   4   5   6      660.48      606.12     19.14 o 
   5   5   6      333.29      327.48     10.39 o 
   6   5   6      501.75      509.55     20.40 o 
   7   5   6      221.87      207.55     11.31 o 
   8   5   6       94.47      108.05     17.44 o 
   9   5   6      227.87      226.13     37.91 o 
  10   5   6      286.32      282.05     27.38 o 
  11   5   6      183.79      165.44     29.44 o 
  12   5   6       14.88       17.43     10.99 o 
  13   5   6       12.89       11.72      9.63 o 
  14   5   6       81.35       81.48     33.27 o 
 -13   6   6       28.83       37.24     18.16 o 
 -12   6   6      205.83      232.57     49.57 o 
 -11   6   6      155.94      117.14     27.26 o 
 -10   6   6      237.32      199.39     18.29 o 
  -9   6   6      278.01      306.13     45.48 o 
  -8   6   6       15.11       13.71      9.32 o 
  -7   6   6      415.11      424.02     10.86 o 
  -6   6   6      711.95      778.23     17.20 o 
  -5   6   6      653.00      612.09     18.27 o 
  -4   6   6     1125.51     1161.90     58.93 o 
  -3   6   6      191.93      224.01      7.64 o 
  -2   6   6      130.75      138.71      5.85 o 
  -1   6   6       27.55       21.72      5.21 o 
   0   6   6      293.42      355.89     14.52 o 
   1   6   6      123.52      115.10      5.53 o 
   2   6   6      685.61      723.28     12.57 o 
   3   6   6      196.57      168.22      6.05 o 
   4   6   6      172.02      175.23      9.37 o 
   5   6   6      628.08      605.57     23.70 o 
   6   6   6        1.26        2.64      6.76 o 
   7   6   6      346.99      301.98     14.22 o 
   8   6   6      246.96      262.43     17.16 o 
   9   6   6     1149.71     1165.30     31.67 o 
  10   6   6      156.66      147.54     27.90 o 
  11   6   6       91.31       79.10     18.66 o 
  12   6   6       18.25       12.62      7.37 o 
  13   6   6       53.73       53.67     14.10 o 
 -13   7   6       70.50       72.63     19.70 o 
 -12   7   6       22.13       29.30     28.42 o 
 -11   7   6       15.99       12.34     24.15 o 
 -10   7   6      262.56      336.62     74.51 o 
  -9   7   6       69.40       68.71     17.53 o 
  -8   7   6      255.26      262.49     41.66 o 
  -7   7   6      650.59      674.92     25.87 o 
  -6   7   6      168.17      174.42      7.00 o 
  -5   7   6      394.89      386.12     11.69 o 
  -4   7   6      147.05      112.20      9.91 o 
  -3   7   6      850.38      837.91     24.07 o 
  -2   7   6       18.49       14.64      2.78 o 
  -1   7   6      850.68      915.56     19.96 o 
   0   7   6      179.41      197.65     18.28 o 
   1   7   6        4.37        5.88      2.79 o 
   2   7   6      109.14      114.74      9.15 o 
   3   7   6      589.06      583.11     28.67 o 
   4   7   6      582.38      557.57     19.13 o 
   5   7   6      334.69      335.05     16.73 o 
   6   7   6      194.19      186.38     10.56 o 
   7   7   6       20.98       25.33      8.40 o 
   8   7   6      453.88      440.19     29.80 o 
   9   7   6      114.29      105.46     19.74 o 
  10   7   6       88.53       85.56     19.67 o 
  11   7   6       45.66       42.31      9.98 o 
  12   7   6      104.74       88.73     23.25 o 
 -12   8   6       12.53       -1.62     10.84 o 
 -11   8   6       94.82       52.59     22.38 o 
 -10   8   6       29.75       19.91      9.18 o 
  -9   8   6      158.41      117.00     39.69 o 
  -8   8   6      175.66      140.73     38.54 o 
  -7   8   6       25.60       15.35     11.27 o 
  -6   8   6      468.90      589.22     32.66 o 
  -5   8   6      137.28      114.83      7.80 o 
  -4   8   6      558.84      563.36     14.83 o 
  -3   8   6      632.68      672.70     19.08 o 
  -2   8   6      618.90      630.43      9.44 o 
  -1   8   6      122.28      105.28      7.77 o 
   0   8   6      380.05      353.07     12.75 o 
   1   8   6      447.60      467.01      9.85 o 
   2   8   6      514.28      502.99     22.82 o 
   3   8   6      149.24      155.28      7.84 o 
   4   8   6       97.73       77.39     16.34 o 
   5   8   6     1050.59     1080.44     29.52 o 
   6   8   6      108.85      100.02     20.17 o 
   7   8   6       98.32       96.17     23.10 o 
   8   8   6       25.82       27.01      8.20 o 
   9   8   6       67.79       70.16     11.87 o 
  10   8   6       36.78       28.22     11.18 o 
  11   8   6       50.72       59.88     15.41 o 
 -11   9   6        9.88        0.25     15.92 o 
 -10   9   6      124.01      129.36     39.59 o 
  -9   9   6      102.25       63.46     18.61 o 
  -8   9   6      109.35       90.38     46.15 o 
  -7   9   6      133.57      140.20     42.89 o 
  -6   9   6      257.29      253.04     59.19 o 
  -5   9   6       45.98       92.99     20.21 o 
  -4   9   6       20.14       12.57      8.12 o 
  -3   9   6       71.81       47.21     10.90 o 
  -2   9   6      133.56      127.79      9.29 o 
  -1   9   6      233.05      231.82     14.27 o 
   0   9   6       11.53        6.06      4.04 o 
   1   9   6       14.01       10.99      3.40 o 
   2   9   6      236.38      229.06     15.22 o 
   3   9   6      384.98      334.76     11.62 o 
   4   9   6        4.94        7.57      4.74 o 
   5   9   6       71.43       87.10     15.70 o 
   6   9   6      544.79      685.22     17.69 o 
   7   9   6      100.99       94.72     26.37 o 
   8   9   6       20.10       32.63      9.82 o 
   9   9   6      115.03       96.14     25.04 o 
  10   9   6       59.50       49.58     20.45 o 
  -9  10   6      136.73      179.54     80.39 o 
  -8  10   6       74.17       73.57     21.78 o 
  -7  10   6       10.47       24.09     12.54 o 
  -6  10   6      103.70       79.36     29.74 o 
  -5  10   6      202.88      240.99     31.46 o 
  -4  10   6       43.75       42.10     13.73 o 
  -3  10   6      750.80      772.42     17.57 o 
  -2  10   6       65.47       52.27     10.57 o 
  -1  10   6      103.03       76.10     16.87 o 
   0  10   6      404.64      418.05     14.21 o 
   1  10   6       86.45       80.67     15.29 o 
   2  10   6       74.83       70.42     12.70 o 
   3  10   6        3.72        0.81      3.41 o 
   4  10   6      113.48      101.18     22.34 o 
   5  10   6       86.85       46.73     11.84 o 
   6  10   6       20.11       18.37      7.33 o 
   7  10   6        3.62        4.70      6.94 o 
   8  10   6       18.72       26.01      7.17 o 
   9  10   6       35.96       30.79     12.20 o 
  -7  11   6      170.23       99.84     45.41 o 
  -6  11   6       72.11       64.88     22.47 o 
  -5  11   6       32.64       11.73      8.62 o 
  -4  11   6       14.56       10.45     10.68 o 
  -3  11   6      127.85      141.97     61.01 o 
  -2  11   6       18.43       28.70     10.04 o 
  -1  11   6      162.52      187.92     32.04 o 
   0  11   6       85.56       83.47     17.13 o 
   1  11   6       21.05       23.33      8.05 o 
   2  11   6       86.11       69.52     15.45 o 
   3  11   6        6.14        4.20      3.94 o 
   4  11   6      199.89      257.97     26.81 o 
   5  11   6       19.99       17.20      9.31 o 
   6  11   6       24.66       20.08      6.43 o 
   7  11   6       21.00       17.49      8.29 o 
  -4  12   6       24.30       16.42     11.29 o 
  -3  12   6       32.44       24.96     19.87 o 
  -2  12   6       48.88       18.68     15.66 o 
  -1  12   6       27.67       17.00      9.84 o 
   0  12   6        1.08       18.14     12.06 o 
   1  12   6       22.15        7.58      5.76 o 
   2  12   6       29.22       38.52      8.73 o 
   3  12   6       21.54       17.55     11.83 o 
   4  12   6       51.98       29.10     21.78 o 
 -15   0   7       92.80       68.69     45.22 o 
 -14   0   7     1290.57     1492.68    107.07 o 
 -13   0   7        1.16       16.19      7.12 o 
 -12   0   7      569.82      513.51     22.24 o 
 -11   0   7      201.54      159.74     23.24 o 
 -10   0   7      327.78      421.40     52.05 o 
  -9   0   7       85.63      102.69     24.81 o 
  -8   0   7       14.45       16.35      6.97 o 
  -7   0   7      292.43      263.09     37.76 o 
  -6   0   7      986.69      950.75     66.15 o 
  -5   0   7     1230.58     1364.79     50.04 o 
  -4   0   7     1988.73     1937.22     44.25 o 
  -3   0   7     3063.88     3080.39    127.14 o 
  -2   0   7     2405.48     2410.01    136.25 o 
  -1   0   7     1016.80      820.07     33.49 o 
   0   0   7      280.14      245.05     11.41 o 
   1   0   7     1606.06     1899.63     56.96 o 
   2   0   7    10399.82    11396.45     94.97 o 
   3   0   7      494.36      471.93     19.46 o 
   4   0   7      180.14      208.35      8.59 o 
   5   0   7      357.56      442.04     15.67 o 
   6   0   7      465.16      450.18     25.02 o 
   7   0   7      424.10      401.28     18.74 o 
   8   0   7       68.75       34.82     10.81 o 
   9   0   7      237.91      239.36     22.68 o 
  10   0   7      108.03      109.61     10.51 o 
  11   0   7      165.17      179.39     19.14 o 
  12   0   7        4.88        4.47      6.41 o 
  13   0   7      176.88      203.07     21.61 o 
  14   0   7       19.55       15.42     11.28 o 
  15   0   7      128.84      107.33     25.86 o 
 -15   1   7       29.86       35.14     12.00 o 
 -14   1   7      129.05      131.92     24.55 o 
 -13   1   7       18.97       29.91      7.06 o 
 -12   1   7       35.65       22.40      7.18 o 
 -11   1   7      353.10      366.56     27.10 o 
 -10   1   7      102.22       96.13     15.13 o 
  -9   1   7      209.53      188.36     11.90 o 
  -8   1   7      245.40      276.93      9.47 o 
  -7   1   7     2883.24     3154.73     55.84 o 
  -6   1   7     1046.03      957.01     25.15 o 
  -5   1   7      879.10      959.79     20.69 o 
  -4   1   7     1552.98     1440.64     31.20 o 
  -3   1   7     1874.36     1851.09     29.05 o 
  -2   1   7     1548.94     1712.29     42.75 o 
  -1   1   7      854.61      794.09     13.16 o 
   0   1   7      549.09      626.49     15.86 o 
   1   1   7     3670.19     3199.70    110.53 o 
   2   1   7     5206.66     5033.06    170.02 o 
   3   1   7      115.29      163.88     14.97 o 
   4   1   7      985.32      912.46     20.49 o 
   5   1   7      480.65      460.88     14.69 o 
   6   1   7      231.27      220.64      7.66 o 
   7   1   7      164.86      165.89      7.01 o 
   8   1   7     1419.09     1480.40     35.81 o 
   9   1   7      390.98      372.53      6.91 o 
  10   1   7      137.06      152.73     12.16 o 
  11   1   7       18.88       17.90      4.17 o 
  12   1   7       37.98       46.40     10.53 o 
  13   1   7        0.64        3.32      4.30 o 
  14   1   7       63.92       79.75     15.79 o 
  15   1   7      110.92      117.99     32.22 o 
 -15   2   7        0.52        2.89      6.13 o 
 -14   2   7       12.30       19.62      8.73 o 
 -13   2   7       56.40       63.67     12.68 o 
 -12   2   7       85.62       73.60     12.47 o 
 -11   2   7       22.95       30.91      6.85 o 
 -10   2   7      193.70      202.21     24.87 o 
  -9   2   7     1488.31     1530.68     35.28 o 
  -8   2   7      833.31      922.77     32.88 o 
  -7   2   7      422.28      466.75     22.11 o 
  -6   2   7       23.19       25.17      7.42 o 
  -5   2   7      536.76      640.00     15.01 o 
  -4   2   7        6.01        9.56      4.32 o 
  -3   2   7     1326.57     1223.97     21.83 o 
  -2   2   7     2056.91     1908.19     25.67 o 
  -1   2   7    14369.88    14737.55    135.01 o 
   0   2   7      752.51      711.06     13.58 o 
   1   2   7      926.73     1038.32     17.74 o 
   2   2   7      133.81      160.55      4.75 o 
   3   2   7      243.86      227.30      5.11 o 
   4   2   7      168.37      158.45      5.20 o 
   5   2   7     2213.29     2411.93     36.13 o 
   6   2   7     2861.87     3134.31     56.51 o 
   7   2   7      285.63      258.72      5.38 o 
   8   2   7     2646.16     2818.65     51.46 o 
   9   2   7       13.74       21.58      5.65 o 
  10   2   7     1842.17     1876.78     39.12 o 
  11   2   7       24.13       27.11      6.34 o 
  12   2   7       92.96       87.69     14.03 o 
  13   2   7       96.56       91.04     23.26 o 
  14   2   7       26.90       38.07     15.54 o 
 -15   3   7       74.27       71.65     20.56 o 
 -14   3   7       26.92       31.65      7.88 o 
 -13   3   7      130.76      157.45     22.63 o 
 -12   3   7      251.57      233.63     12.45 o 
 -11   3   7      413.12      451.64     19.80 o 
 -10   3   7      136.33      148.92     20.22 o 
  -9   3   7       12.26       21.58      5.74 o 
  -8   3   7      681.21      638.60     19.81 o 
  -7   3   7       31.74       47.76     11.52 o 
  -6   3   7      945.74      874.24     29.85 o 
  -5   3   7      494.14      466.29     33.53 o 
  -4   3   7     1113.36     1206.35     25.66 o 
  -3   3   7     4888.83     4957.88     74.76 o 
  -2   3   7     1288.61     1338.27     33.47 o 
  -1   3   7     3657.19     3558.84     35.27 o 
   0   3   7     1094.12      928.77     19.56 o 
   1   3   7      728.61      784.00     17.38 o 
   2   3   7      274.51      300.53      5.68 o 
   3   3   7     1795.61     1783.04     27.58 o 
   4   3   7     1788.24     1928.85     37.15 o 
   5   3   7     2776.17     2851.07     41.18 o 
   6   3   7      649.81      755.19     19.15 o 
   7   3   7      626.42      657.35     13.90 o 
   8   3   7      184.80      181.08      7.00 o 
   9   3   7      267.12      290.42      9.60 o 
  10   3   7      190.35      186.88     19.10 o 
  11   3   7       60.64       65.39     12.20 o 
  12   3   7       18.53       17.60      6.72 o 
  13   3   7      890.25      953.79     32.91 o 
  14   3   7       61.16       50.67     15.43 o 
 -14   4   7        7.98       13.86      6.15 o 
 -13   4   7       21.15       32.99     19.62 o 
 -12   4   7      315.49      307.22     22.10 o 
 -11   4   7      339.13      355.02     13.27 o 
 -10   4   7       41.07       39.91      8.47 o 
  -9   4   7       89.83       79.41     19.20 o 
  -8   4   7      275.81      266.99     11.37 o 
  -7   4   7       45.12       49.08      8.39 o 
  -6   4   7      716.99      665.26     19.30 o 
  -5   4   7      126.14      118.90      8.46 o 
  -4   4   7      409.09      462.98     10.93 o 
  -3   4   7       94.73       65.16      9.71 o 
  -2   4   7     7601.78     7578.89    136.00 o 
  -1   4   7     3025.75     3198.95     30.82 o 
   0   4   7     1060.28     1098.87     18.58 o 
   1   4   7      288.53      231.97      5.08 o 
   2   4   7     1936.14     2029.71     37.62 o 
   3   4   7     1331.94     1365.62     23.73 o 
   4   4   7      798.84      825.93     19.98 o 
   5   4   7     1409.92     1468.38     27.84 o 
   6   4   7      806.01      776.97     15.46 o 
   7   4   7      654.39      606.91     19.67 o 
   8   4   7      182.38      176.48      7.57 o 
   9   4   7      179.25      159.63     24.83 o 
  10   4   7      611.93      557.83     42.24 o 
  11   4   7      410.46      466.48     17.74 o 
  12   4   7       14.63       12.82      3.84 o 
  13   4   7       43.46       36.32     13.78 o 
  14   4   7       26.91       29.58     11.28 o 
 -14   5   7       63.12       52.33     12.60 o 
 -13   5   7      186.48      178.52     35.81 o 
 -12   5   7      141.35      103.65     23.35 o 
 -11   5   7       70.37       39.03     12.98 o 
 -10   5   7      408.72      392.34     20.85 o 
  -9   5   7      336.68      322.90     23.10 o 
  -8   5   7       52.35       55.17     10.53 o 
  -7   5   7      507.82      553.88     21.27 o 
  -6   5   7      575.90      576.27     17.73 o 
  -5   5   7       12.37       11.76      2.68 o 
  -4   5   7      395.64      367.41     11.19 o 
  -3   5   7      691.67      584.91     24.78 o 
  -2   5   7      326.63      389.52      6.17 o 
  -1   5   7      350.02      387.07      6.08 o 
   0   5   7      883.29      896.80     31.51 o 
   1   5   7      275.32      382.57      7.35 o 
   2   5   7      232.55      266.72     12.42 o 
   3   5   7      149.20      144.09      4.63 o 
   4   5   7      266.17      288.52     12.86 o 
   5   5   7      101.79      118.81     22.08 o 
   6   5   7       15.17       18.17      6.43 o 
   7   5   7      510.61      456.07     20.56 o 
   8   5   7      680.12      718.28     23.32 o 
   9   5   7       82.65       88.01     15.91 o 
  10   5   7      412.20      414.38     18.08 o 
  11   5   7      161.84      166.45     26.26 o 
  12   5   7      167.71      193.29     36.85 o 
  13   5   7       98.65      121.31     20.93 o 
 -13   6   7       45.34       43.07     11.37 o 
 -12   6   7       24.63       28.65      6.78 o 
 -11   6   7      340.79      324.37     26.50 o 
 -10   6   7       39.56       30.75     15.27 o 
  -9   6   7       18.75       14.49     16.48 o 
  -8   6   7      290.72      268.19     10.42 o 
  -7   6   7       46.35       36.32     11.19 o 
  -6   6   7       31.94       26.84      5.08 o 
  -5   6   7      185.51      180.33      9.13 o 
  -4   6   7       56.70       44.39      7.14 o 
  -3   6   7      155.56      164.11      6.56 o 
  -2   6   7       30.71       34.31      6.95 o 
  -1   6   7       80.20       76.46      4.20 o 
   0   6   7      445.93      454.84     11.21 o 
   1   6   7       70.94       67.32      5.62 o 
   2   6   7      417.28      388.48     16.32 o 
   3   6   7       99.95      108.24      7.92 o 
   4   6   7       46.27       57.43     11.53 o 
   5   6   7      176.06      182.49     13.31 o 
   6   6   7     1621.64     1716.02     43.31 o 
   7   6   7     1749.53     1760.15     54.81 o 
   8   6   7      277.25      260.35     24.38 o 
   9   6   7      708.16      613.83     54.21 o 
  10   6   7       49.06       42.14     12.12 o 
  11   6   7       26.42       14.60      6.84 o 
  12   6   7      184.64      189.93     44.73 o 
  13   6   7       50.34       34.47     14.09 o 
 -13   7   7      153.90      132.69     46.96 o 
 -12   7   7      147.09      177.51     41.63 o 
 -11   7   7      100.49      130.29     31.39 o 
 -10   7   7      256.74      271.68     24.40 o 
  -9   7   7      194.66      235.42     50.96 o 
  -8   7   7      384.85      361.61     29.44 o 
  -7   7   7       14.36       10.97      7.41 o 
  -6   7   7       99.98       87.44     17.16 o 
  -5   7   7      186.60      202.62      6.02 o 
  -4   7   7      132.07      126.82      6.29 o 
  -3   7   7      378.06      414.95     12.97 o 
  -2   7   7      550.16      530.92     13.55 o 
  -1   7   7       62.11       66.13     10.55 o 
   0   7   7      746.57      763.09     25.76 o 
   1   7   7       13.06       16.63      4.48 o 
   2   7   7     1197.49     1089.44     29.93 o 
   3   7   7       55.95       72.46     13.70 o 
   4   7   7      174.17      162.43      9.28 o 
   5   7   7      581.76      548.71     24.24 o 
   6   7   7      389.74      393.22     17.80 o 
   7   7   7       49.16       54.71     10.20 o 
   8   7   7      103.82      113.99     22.28 o 
   9   7   7       79.25       79.83     12.73 o 
  10   7   7       83.45       92.83     19.47 o 
  11   7   7        8.40       10.06      5.11 o 
  12   7   7        2.71       13.10      5.11 o 
 -12   8   7       26.21       29.64     12.36 o 
 -11   8   7       52.74       68.86     17.89 o 
 -10   8   7       72.76       92.24     28.37 o 
  -9   8   7       60.71       85.24     17.53 o 
  -8   8   7      284.93      270.83     21.34 o 
  -7   8   7      127.55      158.01     33.39 o 
  -6   8   7      106.86      114.82     28.49 o 
  -5   8   7       58.11       39.60      8.96 o 
  -4   8   7       31.37       46.75     10.13 o 
  -3   8   7      135.17      152.33     10.18 o 
  -2   8   7       79.76       75.15     10.62 o 
  -1   8   7       64.36       59.02      8.39 o 
   0   8   7      123.10      100.50     15.07 o 
   1   8   7      351.30      341.87     12.91 o 
   2   8   7      309.09      309.83      9.38 o 
   3   8   7      358.44      362.05     11.28 o 
   4   8   7      338.47      338.58     12.52 o 
   5   8   7       83.63       91.03     21.15 o 
   6   8   7      797.60      891.38     28.72 o 
   7   8   7      104.06      106.65     22.20 o 
   8   8   7       15.14        3.74     12.14 o 
   9   8   7       36.67       44.75     10.63 o 
  10   8   7       52.61       48.94     14.72 o 
  11   8   7       35.65       29.59     14.13 o 
 -11   9   7      180.17      145.27     56.17 o 
 -10   9   7       61.48       49.30     22.30 o 
  -9   9   7       52.38       43.20     14.36 o 
  -8   9   7       31.35       32.87     11.48 o 
  -7   9   7       31.41       38.74     13.24 o 
  -6   9   7       66.23       84.65     26.44 o 
  -5   9   7      531.17      552.17     27.39 o 
  -4   9   7       27.07       38.57     10.84 o 
  -3   9   7      148.55      130.57     30.90 o 
  -2   9   7      141.23      113.72      7.58 o 
  -1   9   7       22.23       20.70      4.67 o 
   0   9   7      440.79      455.96     12.66 o 
   1   9   7      112.24       98.04     17.66 o 
   2   9   7      120.60      107.29     20.29 o 
   3   9   7      310.61      289.18     10.79 o 
   4   9   7      120.39      104.31     20.74 o 
   5   9   7      173.31      148.58     30.39 o 
   6   9   7        8.26        9.91      5.27 o 
   7   9   7      114.64      132.96     26.82 o 
   8   9   7       57.43       65.72     17.39 o 
   9   9   7        9.26       15.93      8.29 o 
  10   9   7        7.14        9.37      8.48 o 
  -9  10   7       63.61       41.28     23.39 o 
  -8  10   7      111.07       99.60     22.98 o 
  -7  10   7        1.83       11.63      8.21 o 
  -6  10   7       22.20       15.28     11.39 o 
  -5  10   7      108.99      112.22     31.76 o 
  -4  10   7       62.76       54.57     13.44 o 
  -3  10   7        6.91        5.24      4.35 o 
  -2  10   7       34.25       45.24      9.81 o 
  -1  10   7      103.17       77.71     22.21 o 
   0  10   7      255.06      243.30      9.54 o 
   1  10   7      104.22       99.14     20.82 o 
   2  10   7      247.81      259.70     11.60 o 
   3  10   7       69.21       55.24     14.79 o 
   4  10   7      193.51      174.41     25.68 o 
   5  10   7      171.26      162.10     29.84 o 
   6  10   7      156.38      196.81     25.15 o 
   7  10   7       58.87       55.71     15.72 o 
   8  10   7       80.46       57.16     18.44 o 
  -7  11   7       47.18       30.70     21.29 o 
  -6  11   7       26.68       21.91     12.02 o 
  -5  11   7      163.45      140.92     78.68 o 
  -4  11   7       12.65       12.63     11.94 o 
  -3  11   7        9.41        4.91      8.36 o 
  -2  11   7      131.43      103.81     35.62 o 
  -1  11   7       59.95       39.48     18.82 o 
   0  11   7       21.88       19.45     10.32 o 
   1  11   7       77.75       89.48     23.10 o 
   2  11   7      148.99      137.64     25.63 o 
   3  11   7       50.98       48.96     11.75 o 
   4  11   7        1.98       10.97      6.60 o 
   5  11   7      169.11      218.43     14.82 o 
   6  11   7       47.40       43.70     13.01 o 
   7  11   7       79.86       59.15     18.88 o 
  -4  12   7       24.63       26.14     14.51 o 
  -3  12   7       22.32       11.52     10.91 o 
  -2  12   7       58.11       57.43     30.32 o 
  -1  12   7       16.65       11.89      8.91 o 
   0  12   7       17.32       18.28     11.10 o 
   1  12   7       93.54       76.23     23.04 o 
   2  12   7      236.29      240.19     23.87 o 
   3  12   7      126.64      125.76     41.19 o 
 -15   0   8       16.23       14.70     11.37 o 
 -14   0   8       10.92       10.84      5.54 o 
 -13   0   8       69.71       59.80     21.54 o 
 -12   0   8      410.39      415.05     20.23 o 
 -11   0   8      134.69      113.41     20.41 o 
 -10   0   8      629.89      694.79     26.03 o 
  -9   0   8       12.69       19.60      8.19 o 
  -8   0   8        1.07       -2.74      7.21 o 
  -7   0   8     2803.97     3179.90     79.45 o 
  -6   0   8      182.75      181.51     11.16 o 
  -5   0   8     1790.71     1755.49     85.62 o 
  -4   0   8     1735.29     1714.89     40.38 o 
  -3   0   8      883.94     1095.25     29.06 o 
  -1   0   8     1402.31     1330.37     29.43 o 
   0   0   8     5890.06     5185.10     86.84 o 
   1   0   8       48.58       18.23     12.07 o 
   2   0   8      811.64      796.12     30.59 o 
   3   0   8     1474.10     1642.05     51.22 o 
   4   0   8      268.57      236.66     13.36 o 
   5   0   8     1373.66     1392.83     48.98 o 
   6   0   8      109.10       99.16     16.15 o 
   7   0   8     1067.56     1032.76     23.59 o 
   8   0   8      189.40      216.31     10.86 o 
   9   0   8      116.34      121.00      8.14 o 
  10   0   8      588.94      565.22     44.80 o 
  11   0   8       46.10       62.58     14.77 o 
  12   0   8      176.33      126.69     28.50 o 
  13   0   8      166.86      183.85     20.44 o 
  14   0   8       32.42       28.29      7.66 o 
  15   0   8       30.12       28.21     15.63 o 
 -15   1   8      131.13      132.25     26.22 o 
 -14   1   8       71.76       71.69     13.58 o 
 -13   1   8       93.63       93.51     17.54 o 
 -12   1   8       86.46      118.15     17.23 o 
 -11   1   8      589.30      570.12     30.92 o 
 -10   1   8      366.79      405.88     20.38 o 
  -9   1   8       27.09       28.31      6.10 o 
  -8   1   8      714.85      695.82     17.13 o 
  -7   1   8     1561.26     1651.66     38.89 o 
  -6   1   8      378.44      368.48     10.47 o 
  -5   1   8      363.30      368.61     13.49 o 
  -4   1   8     1553.97     1626.05     17.78 o 
  -3   1   8      142.48      103.75     12.34 o 
  -2   1   8     4147.49     4006.87     57.90 o 
  -1   1   8      944.81      754.02     12.68 o 
   0   1   8     3442.12     3677.55     52.21 o 
   1   1   8     4450.27     4707.66     81.41 o 
   2   1   8     2134.35     2086.30     51.87 o 
   3   1   8     4924.11     4632.27    137.97 o 
   4   1   8     1821.77     1829.04     43.64 o 
   5   1   8     1334.60     1400.72     28.66 o 
   6   1   8      823.65      873.31     24.25 o 
   7   1   8      531.47      489.37     12.88 o 
   8   1   8      483.52      487.88     14.62 o 
   9   1   8     3824.64     4069.08     55.31 o 
  10   1   8      207.22      204.35     10.79 o 
  11   1   8      189.46      190.26     11.25 o 
  12   1   8        8.17       11.52      6.24 o 
  13   1   8      122.52      125.55     17.81 o 
  14   1   8       20.84       21.22      6.67 o 
 -15   2   8       25.71       14.87      7.62 o 
 -14   2   8       81.99       84.21     13.51 o 
 -13   2   8       49.32       48.97      9.26 o 
 -12   2   8       10.78        7.09      7.13 o 
 -11   2   8       57.75       58.44     10.68 o 
 -10   2   8      150.05      149.84     11.88 o 
  -9   2   8      117.40      138.01     18.58 o 
  -8   2   8      145.75      146.33     11.14 o 
  -7   2   8      167.26      203.22     18.50 o 
  -6   2   8      704.56      639.71     16.62 o 
  -5   2   8      164.60      152.60      6.24 o 
  -4   2   8     1205.40     1356.26     35.93 o 
  -3   2   8     1053.49     1005.04     20.42 o 
  -2   2   8       91.32       85.01      6.06 o 
  -1   2   8     6570.59     6806.96     65.31 o 
   0   2   8      367.94      319.46      8.97 o 
   1   2   8     3239.49     3074.20     66.29 o 
   2   2   8     4269.16     4177.78     99.95 o 
   3   2   8     1947.43     2229.40     40.32 o 
   4   2   8     1391.78     1409.36     22.67 o 
   5   2   8     2214.60     2262.67     32.68 o 
   6   2   8     3394.01     3434.25     57.80 o 
   7   2   8      548.74      545.65     15.78 o 
   8   2   8     2174.67     2238.69     37.97 o 
   9   2   8      475.22      436.71      9.56 o 
  10   2   8      375.13      400.40     14.26 o 
  11   2   8      625.61      616.95     21.17 o 
  12   2   8      161.11      156.75     20.61 o 
  13   2   8       20.70       26.51     10.44 o 
  14   2   8       66.51       73.26     14.21 o 
 -15   3   8       60.85       50.99     16.38 o 
 -14   3   8      140.82      141.93     27.36 o 
 -13   3   8      294.69      276.24     18.93 o 
 -12   3   8       81.91       76.86     16.63 o 
 -11   3   8      634.43      644.78     35.84 o 
 -10   3   8       61.39       70.50     12.93 o 
  -9   3   8      183.04      172.14     10.61 o 
  -8   3   8      280.19      261.29     11.03 o 
  -7   3   8      171.40      167.12      9.17 o 
  -6   3   8      380.36      378.48     11.24 o 
  -5   3   8      341.29      329.68     16.50 o 
  -4   3   8      281.50      264.58     20.12 o 
  -3   3   8     4071.00     4165.48     66.05 o 
  -2   3   8       61.64       78.83      3.95 o 
  -1   3   8      539.56      613.60      9.73 o 
   0   3   8     3822.71     3908.71     44.49 o 
   1   3   8      515.44      429.66      6.32 o 
   2   3   8      253.55      256.55      5.03 o 
   3   3   8     3192.66     3410.03     43.98 o 
   4   3   8     2640.96     2631.52     41.67 o 
   5   3   8     1272.65     1332.79     25.89 o 
   6   3   8      931.97      959.96     18.59 o 
   7   3   8      475.35      443.49     13.25 o 
   8   3   8      895.88      967.69     18.91 o 
   9   3   8      164.40      136.94     14.28 o 
  10   3   8       37.92       38.53      5.15 o 
  11   3   8      411.13      406.80     15.32 o 
  12   3   8       22.20       20.77      9.80 o 
  13   3   8        8.36       11.48      5.16 o 
  14   3   8       38.75       36.60     12.10 o 
 -14   4   8        8.26       11.06     12.59 o 
 -13   4   8       73.27       74.25     17.35 o 
 -12   4   8       61.91       64.89     13.80 o 
 -11   4   8      114.34      102.15     15.76 o 
 -10   4   8      101.18      112.77     15.18 o 
  -9   4   8      561.00      521.03     13.76 o 
  -8   4   8       93.03       78.23     18.93 o 
  -7   4   8      290.17      321.94      8.77 o 
  -6   4   8       46.81       60.25      7.46 o 
  -5   4   8      433.28      485.71     13.43 o 
  -4   4   8      477.43      496.95      8.08 o 
  -3   4   8     3209.87     3448.07    128.35 o 
  -2   4   8      214.01      254.50     11.44 o 
  -1   4   8     1928.66     2084.46     29.12 o 
   0   4   8     3672.34     3752.57     43.29 o 
   1   4   8      848.27      844.71     14.39 o 
   2   4   8      359.08      332.39      7.51 o 
   3   4   8      275.50      251.05     10.84 o 
   4   4   8      616.59      661.08     16.34 o 
   5   4   8     3937.92     4333.62     76.19 o 
   6   4   8      712.02      733.63     15.75 o 
   7   4   8      262.39      268.56      6.71 o 
   8   4   8      943.41      924.69     21.89 o 
   9   4   8     1075.77     1055.12     32.98 o 
  10   4   8     1183.94     1103.21     34.43 o 
  11   4   8      157.32      154.82     27.47 o 
  12   4   8      132.90      125.22     23.12 o 
  13   4   8     1021.38     1110.91     21.51 o 
  14   4   8       27.61       20.05      9.51 o 
 -14   5   8        7.12       14.69      5.61 o 
 -13   5   8       93.49      123.48     11.86 o 
 -12   5   8      124.76      135.92     31.06 o 
 -11   5   8      273.75      245.00     28.21 o 
 -10   5   8      566.43      515.21     27.84 o 
  -9   5   8      203.90      181.43     10.31 o 
  -8   5   8      435.06      392.69     17.75 o 
  -7   5   8      143.78      162.76     11.78 o 
  -6   5   8      635.71      762.57     16.46 o 
  -5   5   8      955.58      975.20     25.32 o 
  -4   5   8       70.43       80.38     11.03 o 
  -3   5   8       12.18       21.09      4.86 o 
  -2   5   8     1122.07     1301.22     22.43 o 
  -1   5   8     1017.68     1080.66     24.84 o 
   0   5   8      109.19       94.33      7.09 o 
   1   5   8     1159.08     1269.42     22.54 o 
   2   5   8      909.02      872.01     18.82 o 
   3   5   8      176.72      184.94      3.79 o 
   4   5   8      274.23      287.31      6.03 o 
   5   5   8     1659.42     1718.19     46.43 o 
   6   5   8      693.16      688.18     23.68 o 
   7   5   8      906.79      914.23     36.96 o 
   8   5   8      438.80      442.03     23.92 o 
   9   5   8      514.33      512.49     13.29 o 
  10   5   8       30.40       17.55      8.12 o 
  11   5   8      385.58      393.49     20.67 o 
  12   5   8        6.85       -5.51      7.09 o 
  13   5   8      143.43      137.26     33.25 o 
 -13   6   8       13.20       15.40     10.90 o 
 -12   6   8       15.14        7.56      6.95 o 
 -11   6   8       15.58       30.61     14.62 o 
 -10   6   8      133.26      146.12     44.81 o 
  -9   6   8       32.47       68.79     23.03 o 
  -8   6   8      270.37      242.27     11.66 o 
  -7   6   8      271.71      247.65     11.35 o 
  -6   6   8      381.73      382.28     20.74 o 
  -5   6   8       12.16       16.80      5.09 o 
  -4   6   8       39.54       44.47      8.50 o 
  -3   6   8      141.02      159.22      7.68 o 
  -2   6   8      848.65      919.71     16.14 o 
  -1   6   8     1004.72     1101.52     16.91 o 
   0   6   8     1752.01     1800.20     24.09 o 
   1   6   8     1707.18     1649.46     21.32 o 
   2   6   8      441.63      464.00     11.30 o 
   3   6   8      256.85      259.72      8.53 o 
   4   6   8      571.30      578.96     19.95 o 
   5   6   8      607.18      628.92     19.45 o 
   6   6   8      252.74      223.77     36.06 o 
   7   6   8      251.73      229.79     22.42 o 
   8   6   8       36.29       24.62      7.10 o 
   9   6   8      407.56      410.03     33.04 o 
  10   6   8      405.81      467.70     23.29 o 
  11   6   8      160.30      165.50     29.19 o 
  12   6   8       75.60       72.44     17.85 o 
  13   6   8       26.07       27.47      9.52 o 
 -13   7   8       34.59       40.92     20.14 o 
 -12   7   8      220.09      146.21     37.00 o 
 -11   7   8       12.32       47.07     14.70 o 
 -10   7   8      157.91      141.84     59.64 o 
  -9   7   8       53.67       73.48     19.58 o 
  -8   7   8       73.06       59.32     19.44 o 
  -7   7   8      217.92      187.31     30.61 o 
  -6   7   8      417.56      375.65      9.16 o 
  -5   7   8      107.60      111.66      8.83 o 
  -4   7   8       10.02        5.42      3.75 o 
  -3   7   8      178.56      170.06      9.65 o 
  -2   7   8      940.45      969.46     18.24 o 
  -1   7   8      373.89      395.68      7.94 o 
   0   7   8     1224.91     1330.95     24.20 o 
   1   7   8      581.77      598.21     12.77 o 
   2   7   8     1047.60     1054.84     22.49 o 
   3   7   8      874.08      906.92     20.99 o 
   4   7   8       31.93       35.72      7.88 o 
   5   7   8      536.73      578.40     13.20 o 
   6   7   8      267.67      256.25     13.45 o 
   7   7   8      474.36      503.03     24.97 o 
   8   7   8      176.51      146.72     30.04 o 
   9   7   8      423.04      470.55     27.52 o 
  10   7   8        3.83       14.17      7.49 o 
  11   7   8      310.51      352.12     24.19 o 
  12   7   8      159.46      140.51     41.17 o 
 -12   8   8       43.43       27.31     34.61 o 
 -11   8   8      108.79       83.94     59.43 o 
 -10   8   8       20.60       31.30     14.52 o 
  -9   8   8       34.01       18.74     16.06 o 
  -8   8   8       19.03       10.00      9.55 o 
  -7   8   8       25.80       24.59     24.35 o 
  -6   8   8      870.15      974.26     35.31 o 
  -5   8   8      529.80      503.05     19.22 o 
  -4   8   8     1314.05     1400.09     27.81 o 
  -3   8   8      407.20      375.53     10.69 o 
  -2   8   8      392.23      396.72      8.20 o 
  -1   8   8      632.21      603.04     11.49 o 
   0   8   8       95.72       90.39      9.86 o 
   1   8   8      460.26      494.51      9.94 o 
   2   8   8     1171.72     1248.96     32.45 o 
   3   8   8      506.07      564.91     25.07 o 
   4   8   8       20.54       18.49      5.64 o 
   5   8   8      196.86      190.65     13.05 o 
   6   8   8      480.39      496.59     16.86 o 
   7   8   8      114.35      118.94     30.47 o 
   8   8   8       85.79       88.40     19.26 o 
   9   8   8       97.32      101.41     22.26 o 
  10   8   8        4.22        5.35      6.26 o 
  11   8   8       63.78       60.66     18.15 o 
 -10   9   8       75.54      114.22     33.08 o 
  -9   9   8       25.76       27.65     10.73 o 
  -8   9   8       23.73       14.63      7.47 o 
  -7   9   8        2.75        9.25     15.90 o 
  -6   9   8      160.04      174.25     45.17 o 
  -5   9   8       29.76       33.08      9.83 o 
  -4   9   8      786.90      844.95     26.27 o 
  -3   9   8       29.39       26.89      7.64 o 
  -2   9   8      303.52      306.70      8.26 o 
  -1   9   8      232.41      247.56      7.99 o 
   0   9   8      126.23       92.51     15.63 o 
   1   9   8      152.71      154.20     11.12 o 
   2   9   8      168.12      175.77     15.68 o 
   3   9   8       66.01       54.70     10.74 o 
   4   9   8      152.84      136.49     31.49 o 
   5   9   8       48.08       41.36     10.70 o 
   6   9   8       41.60       33.80     10.81 o 
   7   9   8        5.69        4.35      5.31 o 
   8   9   8        0.91        5.08      6.92 o 
   9   9   8        8.60        6.29      9.10 o 
  10   9   8       24.21       20.09      9.29 o 
  -9  10   8       67.83       36.03     30.55 o 
  -8  10   8       47.47       41.88     18.48 o 
  -7  10   8        4.40        0.69      6.68 o 
  -6  10   8       52.07       41.21     15.46 o 
  -5  10   8       13.38       18.89     11.24 o 
  -4  10   8      119.99      139.77     17.42 o 
  -3  10   8      548.91      628.15     22.05 o 
  -2  10   8      216.04      232.75     19.48 o 
  -1  10   8       54.80       49.32     19.20 o 
   0  10   8       88.95       89.46     16.25 o 
   1  10   8      184.95      193.38     13.34 o 
   2  10   8      249.37      218.95     12.95 o 
   3  10   8      255.21      305.31     15.99 o 
   4  10   8      305.32      313.79     14.62 o 
   5  10   8       25.05       20.34      8.05 o 
   6  10   8      178.46      219.75     17.58 o 
   7  10   8        2.57        4.70      5.31 o 
   8  10   8      158.56      163.45     35.65 o 
  -7  11   8       24.83       20.29     12.13 o 
  -6  11   8        3.04       17.97      9.93 o 
  -5  11   8      145.56      116.51     49.91 o 
  -4  11   8       29.63       20.86     11.91 o 
  -3  11   8       31.52       34.10     11.97 o 
  -2  11   8       97.18      100.97     26.70 o 
  -1  11   8       47.21       41.79     12.03 o 
   0  11   8        4.06        6.70      6.75 o 
   1  11   8      102.10      101.47     33.96 o 
   2  11   8       52.60       44.31     14.00 o 
   3  11   8       45.48       39.28     11.64 o 
   4  11   8       75.23       72.93     16.88 o 
   5  11   8       68.34       53.01     16.78 o 
   6  11   8      105.04      111.70     32.42 o 
  -4  12   8       14.99        4.25      8.57 o 
  -3  12   8       51.72       38.71     27.53 o 
  -2  12   8       18.37       19.20      9.08 o 
  -1  12   8       68.16       61.22     22.93 o 
   0  12   8       21.36       18.90     11.54 o 
   1  12   8       31.09       25.79     11.64 o 
   2  12   8      204.44      236.66     37.58 o 
   3  12   8       10.80        5.56      6.01 o 
 -15   0   9      140.41      148.18     41.17 o 
 -14   0   9      187.79      170.43     29.84 o 
 -13   0   9       49.66       47.92     10.73 o 
 -12   0   9        1.23        3.13      9.40 o 
 -11   0   9      434.55      473.12     43.68 o 
 -10   0   9       15.84       16.95      9.36 o 
  -9   0   9       79.58      101.69     24.11 o 
  -8   0   9      833.82      750.62     45.73 o 
  -7   0   9       90.13      110.90     20.20 o 
  -6   0   9      276.16      288.26      9.64 o 
  -5   0   9      874.80      871.59     29.38 o 
  -4   0   9       99.35      107.82     10.92 o 
  -3   0   9      994.03      934.98     20.53 o 
  -2   0   9     2153.10     2393.92     51.63 o 
  -1   0   9       64.25      106.58      4.95 o 
   0   0   9    18226.41    20809.51    116.69 o 
   1   0   9      178.99      131.24      8.21 o 
   2   0   9        7.24        3.22      6.85 o 
   3   0   9       96.41       84.95      7.24 o 
   4   0   9     1779.42     1953.83     59.83 o 
   5   0   9      742.91      724.26     33.14 o 
   6   0   9      111.16      110.24      8.26 o 
   7   0   9      135.91      137.30      8.58 o 
   8   0   9       30.58       48.72     13.45 o 
   9   0   9        5.16        7.71      5.54 o 
  10   0   9     1825.16     1813.00     78.16 o 
  11   0   9      944.10      905.27     32.92 o 
  12   0   9      421.89      434.81     25.69 o 
  13   0   9      104.03       99.70     29.09 o 
  14   0   9       35.30       26.04     11.87 o 
 -15   1   9      114.85      125.13     24.40 o 
 -14   1   9      433.86      476.63     27.92 o 
 -13   1   9       26.75       20.66      8.20 o 
 -12   1   9     1127.21     1204.20     35.55 o 
 -11   1   9      352.34      386.14     37.83 o 
 -10   1   9     1299.71     1335.75     32.28 o 
  -9   1   9      183.69      165.68      9.53 o 
  -8   1   9      784.10      767.31     17.60 o 
  -7   1   9      522.71      445.29     12.70 o 
  -6   1   9      210.02      199.62      7.63 o 
  -5   1   9      143.18      170.82      5.50 o 
  -4   1   9     5716.01     5960.04    130.65 o 
  -3   1   9     4881.75     5040.53     40.30 o 
  -2   1   9     3651.91     3379.94     66.16 o 
  -1   1   9      724.75      715.88     12.38 o 
   0   1   9     3223.30     3210.78    139.52 o 
   1   1   9     1362.10     1409.22     36.39 o 
   2   1   9     2615.62     2729.56     89.67 o 
   3   1   9     2645.26     2759.71     57.31 o 
   4   1   9     3153.56     3145.39     80.64 o 
   5   1   9       37.99       36.51      7.44 o 
   6   1   9     1516.03     1542.75     34.35 o 
   7   1   9      310.34      285.60      7.54 o 
   8   1   9      191.22      161.04      9.58 o 
   9   1   9      260.38      238.01      7.99 o 
  10   1   9      220.45      221.11     12.24 o 
  11   1   9      752.85      777.48     17.60 o 
  12   1   9      237.25      230.41     11.30 o 
  13   1   9       68.76       71.60     12.25 o 
  14   1   9      101.03       90.13     19.87 o 
 -15   2   9        5.19       18.01      9.41 o 
 -14   2   9       14.20       18.44      8.31 o 
 -13   2   9      389.34      376.13     23.43 o 
 -12   2   9      497.84      510.47     29.70 o 
 -11   2   9      660.54      722.35     22.03 o 
 -10   2   9      860.81      845.99     24.65 o 
  -9   2   9      746.44      793.58     24.16 o 
  -8   2   9      456.77      462.36     16.73 o 
  -7   2   9       57.96       55.71      9.91 o 
  -6   2   9      109.79      101.54     11.97 o 
  -5   2   9      178.05      170.53      6.17 o 
  -4   2   9     7001.26     7500.75    125.17 o 
  -3   2   9      783.38      790.54     21.95 o 
  -2   2   9     4153.77     4423.72    161.05 o 
  -1   2   9     2450.26     2333.15     56.15 o 
   0   2   9      295.43      288.46      6.53 o 
   1   2   9     4518.35     4668.83    340.61 o 
   2   2   9     5670.78     5365.13    248.15 o 
   3   2   9     5592.65     5851.94    102.55 o 
   4   2   9     2337.14     2450.70     39.40 o 
   5   2   9     2033.39     2018.74     34.51 o 
   6   2   9      227.48      226.05      9.81 o 
   7   2   9        7.17        6.22      2.94 o 
   8   2   9       38.65       40.95      6.33 o 
   9   2   9      290.56      268.60      8.70 o 
  10   2   9      681.69      756.58     21.95 o 
  11   2   9       42.20       36.18      9.02 o 
  12   2   9      584.17      676.30     22.98 o 
  13   2   9      121.74      140.71     38.05 o 
  14   2   9       26.04       24.28      7.21 o 
 -15   3   9        4.20        9.28      5.24 o 
 -14   3   9      124.83      117.15     29.77 o 
 -13   3   9       47.55       28.60      7.34 o 
 -12   3   9       75.02       74.47     10.51 o 
 -11   3   9      107.05      108.25     21.71 o 
 -10   3   9     1131.86     1126.62     25.47 o 
  -9   3   9       79.54       73.20     12.72 o 
  -8   3   9      554.08      616.14     22.65 o 
  -7   3   9      171.81      161.49      9.53 o 
  -6   3   9      201.22      191.33     11.75 o 
  -5   3   9     1101.88      958.16     19.06 o 
  -4   3   9      791.88      905.68     29.10 o 
  -3   3   9     3732.49     3746.17     53.95 o 
  -2   3   9     2976.43     3202.34     80.07 o 
  -1   3   9      831.12      839.87     19.17 o 
   0   3   9       94.47       90.08      6.13 o 
   1   3   9     2969.78     3117.55     32.40 o 
   2   3   9      365.58      405.96      8.99 o 
   3   3   9      337.79      338.61      5.90 o 
   4   3   9     1349.57     1392.96     29.51 o 
   5   3   9      981.21     1005.45     22.46 o 
   6   3   9     2185.07     2240.64     51.93 o 
   7   3   9      162.34      157.09     10.84 o 
   8   3   9     1117.53     1056.06     17.95 o 
   9   3   9      510.55      503.15     10.34 o 
  10   3   9      393.73      411.45     15.98 o 
  11   3   9      116.35      105.16     19.18 o 
  12   3   9     1035.99     1212.69     42.75 o 
  13   3   9       73.57       66.65     15.45 o 
  14   3   9      168.63      165.05     29.59 o 
 -14   4   9       30.58       33.77     12.32 o 
 -13   4   9       43.34       45.00     12.74 o 
 -12   4   9      183.72      194.75     15.66 o 
 -11   4   9      446.31      443.87     22.93 o 
 -10   4   9      681.92      739.36     31.62 o 
  -9   4   9       30.44       29.05      6.67 o 
  -8   4   9      590.34      688.39     18.19 o 
  -7   4   9      105.09       96.40      5.23 o 
  -6   4   9       33.54       50.06      4.45 o 
  -5   4   9     1751.04     1767.88     40.53 o 
  -4   4   9      824.60      774.64     23.46 o 
  -3   4   9     1179.97     1318.17     24.65 o 
  -2   4   9     2607.42     2678.17     32.17 o 
  -1   4   9     1164.10     1165.16     24.61 o 
   0   4   9      253.96      234.44      6.43 o 
   1   4   9       38.69       36.24      6.57 o 
   2   4   9     1364.54     1406.41     21.86 o 
   3   4   9     1141.78     1142.24     29.64 o 
   4   4   9      230.82      220.73      7.70 o 
   5   4   9       48.03       41.90      7.45 o 
   6   4   9       79.71       82.14      9.24 o 
   7   4   9        4.49        8.04      4.39 o 
   8   4   9     1219.28     1199.60     49.56 o 
   9   4   9     1714.43     1700.90     71.59 o 
  10   4   9      336.71      342.28     14.33 o 
  11   4   9      134.64      127.45     18.77 o 
  12   4   9      134.25      126.08     19.35 o 
  13   4   9       59.09       61.05     17.15 o 
  14   4   9       23.86       17.23     11.28 o 
 -14   5   9       94.08      100.70     37.64 o 
 -13   5   9       20.27       25.17      8.48 o 
 -12   5   9      326.13      384.59     18.24 o 
 -11   5   9       87.23       78.25     18.73 o 
 -10   5   9      261.05      271.05     25.19 o 
  -9   5   9     1026.19     1088.20     31.87 o 
  -8   5   9       20.15       35.38      6.95 o 
  -7   5   9      929.93      899.67     37.05 o 
  -6   5   9       63.40       62.86      7.62 o 
  -5   5   9      424.24      399.96      8.73 o 
  -4   5   9      191.49      202.64      5.83 o 
  -3   5   9       46.47       65.29      6.30 o 
  -2   5   9       92.94       85.50      5.70 o 
  -1   5   9      895.85      934.75     18.96 o 
   0   5   9     2212.14     2270.13     35.72 o 
   1   5   9     3297.34     3261.07     60.00 o 
   2   5   9     2175.01     2250.98     34.83 o 
   3   5   9      218.59      233.83      7.21 o 
   4   5   9      423.30      453.88     10.15 o 
   5   5   9      245.27      221.39      6.26 o 
   6   5   9     2306.93     2395.84     66.45 o 
   7   5   9      697.49      696.63     20.51 o 
   8   5   9      143.96      178.28     27.18 o 
   9   5   9        7.50        0.76      9.04 o 
  10   5   9       72.68       88.98     16.17 o 
  11   5   9        3.47        4.28      7.95 o 
  12   5   9      526.55      564.77     15.68 o 
  13   5   9       52.61       31.47     19.05 o 
 -13   6   9      104.71      128.05     34.87 o 
 -12   6   9      154.65      152.91     47.99 o 
 -11   6   9        9.02       13.96     11.43 o 
 -10   6   9        4.63       21.94     26.54 o 
  -9   6   9       28.25       33.89     21.59 o 
  -8   6   9      323.92      323.45     12.69 o 
  -7   6   9      367.84      357.30     13.83 o 
  -6   6   9      325.68      299.32     12.92 o 
  -5   6   9      922.23      953.64     34.37 o 
  -4   6   9      164.37      184.31      7.70 o 
  -3   6   9      134.36      128.91     14.53 o 
  -2   6   9     1575.75     1573.51     37.29 o 
  -1   6   9       71.44       69.18      4.55 o 
   0   6   9      246.68      254.36      7.93 o 
   1   6   9      122.33      117.39      8.36 o 
   2   6   9      609.88      601.09     10.89 o 
   3   6   9      494.36      473.66      9.41 o 
   4   6   9      522.95      563.84     27.75 o 
   5   6   9      285.45      309.84     10.33 o 
   6   6   9      354.86      375.61     14.66 o 
   7   6   9      301.68      330.67     23.92 o 
   8   6   9       39.24       48.90     12.59 o 
   9   6   9      958.49      996.04     40.57 o 
  10   6   9       36.02       33.39      8.95 o 
  11   6   9       13.91       16.01      5.13 o 
  12   6   9       11.48       10.42      6.02 o 
 -12   7   9       28.62        9.36     11.27 o 
 -11   7   9        5.84       -3.28     12.99 o 
 -10   7   9       26.84       12.36     19.08 o 
  -9   7   9      127.52      105.32     28.45 o 
  -8   7   9      197.61      255.89     39.06 o 
  -7   7   9       77.95       70.72     19.87 o 
  -6   7   9       34.19       27.53      4.72 o 
  -5   7   9        0.75        4.19      3.33 o 
  -4   7   9      467.19      466.59     19.84 o 
  -3   7   9      640.23      667.95     15.46 o 
  -2   7   9        7.06        5.63      2.36 o 
  -1   7   9      216.31      211.97      7.91 o 
   0   7   9      901.61      941.27     18.92 o 
   1   7   9       56.23       52.44      8.52 o 
   2   7   9     1428.27     1415.10     27.06 o 
   3   7   9        7.57        8.86      5.82 o 
   4   7   9      493.43      522.72     12.33 o 
   5   7   9      761.03      781.45     23.91 o 
   6   7   9      112.70      104.80     22.41 o 
   7   7   9       15.32        8.12      6.78 o 
   8   7   9      212.58      236.91     15.29 o 
   9   7   9      307.49      307.22     16.40 o 
  10   7   9       49.89       38.45      8.30 o 
  11   7   9       17.17       11.24      6.71 o 
  12   7   9       21.82       22.39      7.95 o 
 -12   8   9       31.81       48.06     14.44 o 
 -11   8   9      207.36      248.23     21.26 o 
 -10   8   9       63.87       41.74     16.74 o 
  -9   8   9      336.38      381.93     25.10 o 
  -8   8   9       16.09       27.22     17.19 o 
  -7   8   9       41.95       45.48     13.07 o 
  -6   8   9      117.02      131.65     26.68 o 
  -5   8   9      163.84      152.57      9.64 o 
  -4   8   9      105.41      114.97      7.45 o 
  -3   8   9      545.36      543.84     25.97 o 
  -2   8   9      205.67      208.26     10.87 o 
  -1   8   9      271.56      259.53     12.17 o 
   0   8   9       24.90       22.79      3.48 o 
   1   8   9      331.02      338.82     10.65 o 
   2   8   9      764.15      717.89     36.03 o 
   3   8   9      193.63      205.07      9.47 o 
   4   8   9      488.41      545.61     13.63 o 
   5   8   9      487.10      504.01     19.43 o 
   6   8   9      316.61      312.05     11.48 o 
   7   8   9       58.45       57.20     13.67 o 
   8   8   9      160.28      138.50     31.08 o 
   9   8   9       52.39       43.49     10.12 o 
  10   8   9       89.47       94.03     19.58 o 
  11   8   9       41.19       34.26      9.38 o 
 -10   9   9       75.37       86.85     38.96 o 
  -9   9   9      228.39      231.29     71.82 o 
  -8   9   9       37.13       21.98     16.34 o 
  -7   9   9      531.75      639.59     44.35 o 
  -6   9   9       80.30      103.62     38.37 o 
  -5   9   9       34.41       39.61     11.42 o 
  -4   9   9      231.34      273.72     18.37 o 
  -3   9   9      595.45      595.22     27.18 o 
  -2   9   9      141.76      125.38     17.00 o 
  -1   9   9      172.09      186.10      8.83 o 
   0   9   9        1.46        4.17      2.26 o 
   1   9   9      251.05      254.73      9.38 o 
   2   9   9      321.50      306.26     11.31 o 
   3   9   9      166.77      153.16     11.67 o 
   4   9   9      167.24      205.16     22.88 o 
   5   9   9        9.46       10.48      5.11 o 
   6   9   9        1.89       -1.23      8.41 o 
   7   9   9        2.18        6.77      4.80 o 
   8   9   9       56.41       37.24     11.12 o 
   9   9   9        2.40       16.12      7.17 o 
  10   9   9       77.80       69.72     17.16 o 
  -9  10   9       18.38       10.65      8.22 o 
  -8  10   9       29.11        5.00     16.41 o 
  -7  10   9       13.51       16.31     10.72 o 
  -6  10   9       28.87       21.91     12.98 o 
  -5  10   9      130.95      142.58     32.09 o 
  -4  10   9      126.82       89.29     17.05 o 
  -3  10   9       39.29       22.38      9.72 o 
  -2  10   9      325.39      321.25     19.51 o 
  -1  10   9       82.59       64.90     18.62 o 
   0  10   9      186.75      230.28     22.26 o 
   1  10   9       49.99       32.52      8.61 o 
   2  10   9      174.71      161.65      9.86 o 
   3  10   9       38.61       33.25      9.27 o 
   4  10   9       45.49       39.89      8.42 o 
   5  10   9       42.50       49.04     15.60 o 
   6  10   9       73.17       78.83     16.77 o 
   7  10   9       57.02       51.24     13.47 o 
   8  10   9       25.29       15.72     10.29 o 
  -7  11   9       45.58       27.14     24.97 o 
  -6  11   9       74.02       85.01     26.25 o 
  -5  11   9        7.72        8.42     11.41 o 
  -4  11   9       89.45       84.43     51.50 o 
  -3  11   9       70.44       70.32     19.96 o 
  -2  11   9      344.56      318.62     50.34 o 
  -1  11   9       85.39      120.48     28.53 o 
   0  11   9       41.83       28.52     16.85 o 
   1  11   9       69.66       99.70     29.67 o 
   2  11   9       92.57       69.26     16.60 o 
   3  11   9      106.15      102.24     27.01 o 
   4  11   9        2.44        5.04      6.70 o 
   5  11   9       32.28       31.43     12.26 o 
   6  11   9       67.37       87.63     19.83 o 
  -3  12   9        6.46        4.02      7.69 o 
  -2  12   9       76.63       63.53     19.92 o 
  -1  12   9       23.79       19.82     10.91 o 
   0  12   9       31.23       46.77     18.99 o 
   1  12   9      188.98      142.20     48.53 o 
   2  12   9      145.39      174.40     17.89 o 
 -15   0  10      585.81      715.34     31.99 o 
 -14   0  10        4.86        7.44      8.78 o 
 -13   0  10      631.48      694.01     47.34 o 
 -12   0  10      114.40      105.22     31.75 o 
 -11   0  10      121.48       86.68     28.71 o 
 -10   0  10      488.21      455.70     16.05 o 
  -9   0  10      344.32      332.50     19.38 o 
  -8   0  10     2153.02     2093.57    111.90 o 
  -7   0  10       11.53        5.19      5.89 o 
  -6   0  10      273.84      251.79     15.86 o 
  -5   0  10      123.80      152.75      8.15 o 
  -4   0  10       99.35      111.21      7.57 o 
  -3   0  10     4067.65     3648.83     67.50 o 
  -2   0  10      146.71       87.04     11.84 o 
  -1   0  10       77.48       87.27     11.90 o 
   0   0  10     1143.69      943.80     22.19 o 
   1   0  10      700.85      743.73     43.45 o 
   2   0  10      263.25      217.71     17.12 o 
   3   0  10        0.15        1.68      6.35 o 
   4   0  10      996.65     1067.05     38.03 o 
   5   0  10       21.31       27.87      7.54 o 
   6   0  10      119.45      107.88     20.15 o 
   7   0  10      257.63      328.90     23.41 o 
   8   0  10     1496.78     1519.92     87.87 o 
   9   0  10      125.14      132.89     26.34 o 
  10   0  10     3233.57     3438.34     68.68 o 
  11   0  10       38.88       35.11      8.22 o 
  12   0  10        3.70       -3.44      8.51 o 
  13   0  10      312.44      325.10     39.31 o 
  14   0  10       67.81       53.40     18.67 o 
 -15   1  10      301.68      336.89     36.73 o 
 -14   1  10       18.46       22.22      6.35 o 
 -13   1  10       25.85       20.50      7.17 o 
 -12   1  10      309.37      336.07     34.39 o 
 -11   1  10     1321.62     1399.99     34.92 o 
 -10   1  10      133.87      154.72     19.08 o 
  -9   1  10      363.51      347.58     12.02 o 
  -8   1  10      272.08      266.87     10.26 o 
  -7   1  10      466.47      490.22     27.01 o 
  -6   1  10      290.90      296.82     19.50 o 
  -5   1  10      198.39      214.02     13.53 o 
  -4   1  10     2858.95     2784.63     42.52 o 
  -3   1  10     5346.26     5607.02    137.36 o 
  -2   1  10     4264.00     4337.86    147.61 o 
  -1   1  10      562.62      400.56     10.97 o 
   0   1  10      561.83      480.07     14.33 o 
   1   1  10     6459.21     6612.90    404.69 o 
   2   1  10      785.10      712.51     21.13 o 
   3   1  10       37.75       41.72     10.17 o 
   4   1  10      497.82      435.20      9.39 o 
   5   1  10     1121.18     1188.22     25.49 o 
   6   1  10      544.34      568.78     17.14 o 
   7   1  10       61.19       85.06     12.44 o 
   8   1  10     1604.27     1542.64     27.45 o 
   9   1  10      309.14      304.52      9.63 o 
  10   1  10      281.10      288.11     10.95 o 
  11   1  10       56.71       53.45     10.10 o 
  12   1  10      113.15      109.24     22.48 o 
  13   1  10       28.96       28.68      7.35 o 
  14   1  10       18.43       21.03      6.01 o 
 -15   2  10      107.92      108.59     21.27 o 
 -14   2  10       47.18       53.11     10.41 o 
 -13   2  10       52.94       51.99     11.92 o 
 -12   2  10      382.15      388.88     39.31 o 
 -11   2  10      441.73      432.46     13.76 o 
 -10   2  10      357.12      322.89     14.24 o 
  -9   2  10      876.77      874.08     62.19 o 
  -8   2  10      178.31      189.09     12.87 o 
  -7   2  10      545.73      592.41     18.91 o 
  -6   2  10      460.59      517.75     14.63 o 
  -5   2  10     1837.17     2083.26     36.98 o 
  -4   2  10     2983.48     3288.94     49.81 o 
  -3   2  10      687.70      763.25     41.46 o 
  -2   2  10     4045.15     4058.44    360.92 o 
  -1   2  10      279.61      237.85     22.22 o 
   0   2  10     2611.15     2540.55     39.73 o 
   1   2  10      104.49      115.52      9.01 o 
   2   2  10      925.94      985.79     29.56 o 
   3   2  10     3058.74     3088.87    255.90 o 
   4   2  10     3193.19     3389.34     71.56 o 
   5   2  10     1995.05     2049.43     35.74 o 
   6   2  10     1804.62     1926.20     35.13 o 
   7   2  10      374.66      354.81     15.52 o 
   8   2  10     1811.13     1913.86     28.02 o 
   9   2  10     1721.87     1723.82     38.66 o 
  10   2  10       87.34      121.07     19.14 o 
  11   2  10      269.19      266.36     14.92 o 
  12   2  10      109.21      117.68     10.25 o 
  13   2  10       88.48       96.95     30.62 o 
  14   2  10       64.69       84.07     21.23 o 
 -15   3  10       58.76       47.73     13.94 o 
 -14   3  10       99.40       71.91     19.36 o 
 -13   3  10        4.34       11.26      4.32 o 
 -12   3  10      181.29      188.65     17.67 o 
 -11   3  10      183.53      224.41     17.61 o 
 -10   3  10      421.22      396.56     15.20 o 
  -9   3  10      814.21      777.61     32.07 o 
  -8   3  10      420.68      374.48     18.33 o 
  -7   3  10      272.72      259.47      8.27 o 
  -6   3  10      289.85      269.88     16.80 o 
  -5   3  10     1465.16     1706.73     35.01 o 
  -4   3  10      805.19      853.06     27.62 o 
  -3   3  10      251.52      337.15      7.35 o 
  -2   3  10     1097.17     1038.50     31.52 o 
  -1   3  10      794.25      892.65     21.93 o 
   0   3  10      137.31      174.03     10.31 o 
   1   3  10      494.27      498.38      9.37 o 
   2   3  10     2641.19     2835.46     32.98 o 
   3   3  10      735.61      740.00     16.88 o 
   4   3  10      418.84      457.85     11.91 o 
   5   3  10      607.69      607.44     15.90 o 
   6   3  10      701.40      706.23     15.10 o 
   7   3  10      668.71      716.46     30.00 o 
   8   3  10      762.54      743.88     16.80 o 
   9   3  10      479.70      500.16     12.79 o 
  10   3  10       16.16       22.26      8.22 o 
  11   3  10      108.77       99.15     19.34 o 
  12   3  10       46.89       42.58     13.49 o 
  13   3  10      112.08      106.51     25.82 o 
  14   3  10       73.12       56.11     18.22 o 
 -14   4  10      132.73      141.54     38.29 o 
 -13   4  10      338.49      328.83     14.17 o 
 -12   4  10      201.82      161.07     24.45 o 
 -11   4  10      145.76      126.17     20.42 o 
 -10   4  10      167.65      147.26     24.66 o 
  -9   4  10      772.05      719.54     25.89 o 
  -8   4  10      166.99      173.49      4.70 o 
  -7   4  10      422.57      391.27     13.23 o 
  -6   4  10      267.59      280.87      7.37 o 
  -5   4  10      123.05      148.06      9.52 o 
  -4   4  10      149.79      178.21      8.79 o 
  -3   4  10      226.18      216.71      9.42 o 
  -2   4  10      684.47      773.93     16.70 o 
  -1   4  10     3839.47     4123.57     47.52 o 
   0   4  10      590.48      606.71     15.89 o 
   1   4  10     1520.99     1695.03     26.00 o 
   2   4  10      721.67      709.43     19.20 o 
   3   4  10      496.84      528.81     15.16 o 
   4   4  10      370.23      420.94     12.40 o 
   5   4  10     1522.05     1584.68     41.61 o 
   6   4  10       66.38       61.09      6.02 o 
   7   4  10     3299.30     3451.55     53.96 o 
   8   4  10     1915.62     1993.88     53.20 o 
   9   4  10       41.38       38.45     10.07 o 
  10   4  10       89.94       68.43     15.50 o 
  11   4  10        6.16       12.20      7.59 o 
  12   4  10      274.53      284.37     15.18 o 
  13   4  10       58.19       61.46     14.92 o 
 -14   5  10       56.35       65.77     19.51 o 
 -13   5  10      262.15      254.73     25.41 o 
 -12   5  10       50.83       52.65     21.60 o 
 -11   5  10      237.33      272.53     28.52 o 
 -10   5  10      127.48       92.74     16.92 o 
  -9   5  10      131.32      108.66     10.97 o 
  -8   5  10      259.78      255.71     27.32 o 
  -7   5  10     1593.97     1641.12     29.73 o 
  -6   5  10      405.73      377.35     13.75 o 
  -5   5  10      150.84      171.77      6.66 o 
  -4   5  10       62.21       78.88      7.25 o 
  -3   5  10      876.81      817.02     26.78 o 
  -2   5  10      777.00      796.63     20.76 o 
  -1   5  10     2229.83     2237.62     34.73 o 
   0   5  10      529.85      537.30     17.34 o 
   1   5  10     1336.01     1478.13     25.24 o 
   2   5  10       47.72       49.44      8.36 o 
   3   5  10      118.80      118.17      5.37 o 
   4   5  10      504.14      499.84     10.93 o 
   5   5  10      987.61     1095.91     23.24 o 
   6   5  10      773.15      802.10     22.25 o 
   7   5  10      437.11      491.01     21.31 o 
   8   5  10      689.75      673.23     21.08 o 
   9   5  10      900.12      984.79     26.28 o 
  10   5  10      139.89      127.20     23.02 o 
  11   5  10      303.30      316.02     37.87 o 
  12   5  10        4.70        8.95      5.88 o 
  13   5  10      378.37      438.60     23.08 o 
 -13   6  10       75.45       79.77     22.18 o 
 -12   6  10      404.13      567.60     94.93 o 
 -11   6  10      125.67      122.11     35.09 o 
 -10   6  10      241.87      250.31     53.46 o 
  -9   6  10      377.73      325.33     42.73 o 
  -8   6  10      264.49      262.57     13.12 o 
  -7   6  10      467.68      483.19     28.17 o 
  -6   6  10      193.75      207.44     14.42 o 
  -5   6  10       18.11        9.01      4.92 o 
  -4   6  10      261.77      210.14     16.02 o 
  -3   6  10      300.81      260.12     13.82 o 
  -2   6  10       18.48       19.08      5.30 o 
  -1   6  10      707.43      748.93     15.00 o 
   0   6  10      607.97      634.25     12.93 o 
   1   6  10      931.21      950.84     30.57 o 
   2   6  10     1128.89     1199.77     28.80 o 
   3   6  10      173.28      179.05      6.57 o 
   4   6  10      126.05      109.93      8.88 o 
   5   6  10      349.95      367.78     22.38 o 
   6   6  10       51.89       50.58      9.17 o 
   7   6  10     1858.97     1881.34     27.78 o 
   8   6  10        1.78        6.50      7.31 o 
   9   6  10      258.08      242.17     17.16 o 
  10   6  10        4.52       -4.41      7.51 o 
  11   6  10      119.59      106.72     24.41 o 
  12   6  10       83.09       85.09     19.02 o 
 -12   7  10       50.57       33.83     17.96 o 
 -11   7  10      140.56      168.72     42.02 o 
 -10   7  10       40.45       55.74     27.83 o 
  -9   7  10      157.59      125.93     33.58 o 
  -8   7  10      147.03      133.76     35.28 o 
  -7   7  10      809.40      797.42     41.27 o 
  -6   7  10      299.17      313.49      9.43 o 
  -5   7  10      278.67      298.53      9.84 o 
  -4   7  10      408.52      382.70     14.62 o 
  -3   7  10       37.19       38.55      6.40 o 
  -2   7  10      990.29     1008.39     23.30 o 
  -1   7  10      869.22      923.24     19.23 o 
   0   7  10      840.71      872.09     17.20 o 
   1   7  10      922.63      905.19     21.17 o 
   2   7  10       38.96       46.62      7.73 o 
   3   7  10      906.02      900.42     22.15 o 
   4   7  10      145.87      148.08     13.27 o 
   5   7  10      755.01      703.98     19.72 o 
   6   7  10      625.42      631.70     30.13 o 
   7   7  10      366.38      385.25     26.94 o 
   8   7  10       45.43       53.77     10.17 o 
   9   7  10       10.09        9.55      4.74 o 
  10   7  10       25.49       43.76     14.44 o 
  11   7  10      134.28      116.66     26.56 o 
 -11   8  10       44.61       39.49     14.54 o 
 -10   8  10      339.10      324.29     78.67 o 
  -9   8  10      196.00      248.46     54.91 o 
  -8   8  10      335.09      378.72     30.65 o 
  -7   8  10      691.76      750.36     35.12 o 
  -6   8  10       42.77       31.70     16.25 o 
  -5   8  10       76.94       66.42     10.83 o 
  -4   8  10      299.53      273.31     13.73 o 
  -3   8  10       78.77       72.71      9.96 o 
  -2   8  10      520.15      491.44      9.74 o 
  -1   8  10      710.72      746.20     17.43 o 
   0   8  10      235.51      217.40     10.95 o 
   1   8  10      212.18      196.28     10.59 o 
   2   8  10      296.96      333.08      8.82 o 
   3   8  10      118.96      109.27     21.14 o 
   4   8  10      286.64      298.41     11.64 o 
   5   8  10      368.20      378.17     22.98 o 
   6   8  10      179.71      225.61     32.05 o 
   7   8  10       12.24        6.52      4.55 o 
   8   8  10       44.22       46.04     10.35 o 
   9   8  10       65.45       65.65     14.19 o 
  10   8  10       96.69      112.64     25.58 o 
  11   8  10       34.03       31.62     18.99 o 
 -10   9  10       90.84       96.82     27.24 o 
  -9   9  10       70.05       50.68     20.78 o 
  -8   9  10      207.14      241.43     71.75 o 
  -7   9  10       41.11       37.98     11.95 o 
  -6   9  10      145.99       97.59     33.41 o 
  -5   9  10       57.67       43.66     15.23 o 
  -4   9  10      106.97      101.81     24.31 o 
  -3   9  10      186.28      153.26     27.88 o 
  -2   9  10       67.93       49.02      8.78 o 
  -1   9  10      655.61      667.43     19.25 o 
   0   9  10      349.54      327.00     13.63 o 
   1   9  10      130.33      116.95      7.58 o 
   2   9  10      321.96      364.58     21.21 o 
   3   9  10      388.39      362.56     15.85 o 
   4   9  10        3.90       14.10      5.09 o 
   5   9  10      108.59      112.01     23.58 o 
   6   9  10       52.78       36.37     11.04 o 
   7   9  10        7.12        8.51      4.35 o 
   8   9  10       24.37       27.88      7.71 o 
   9   9  10       14.28        9.20      6.58 o 
  -9  10  10       47.43       47.72     26.57 o 
  -8  10  10       23.96       14.29     12.26 o 
  -7  10  10      228.07      200.89     65.61 o 
  -6  10  10       10.88       11.13      8.09 o 
  -5  10  10       53.94       57.09     16.04 o 
  -4  10  10       32.66       37.22      9.40 o 
  -3  10  10        2.05        9.53      5.36 o 
  -2  10  10      126.37      125.54     28.56 o 
  -1  10  10       84.15       78.45     22.71 o 
   0  10  10       56.63       68.92     15.70 o 
   1  10  10      141.36      123.12     27.73 o 
   2  10  10       74.67       89.08     17.65 o 
   3  10  10       26.01       20.74      9.13 o 
   4  10  10      270.67      308.80     16.59 o 
   5  10  10      146.05      186.66     24.55 o 
   6  10  10       16.66       15.96      8.07 o 
   7  10  10       34.10       32.37     11.84 o 
   8  10  10       26.49       25.81     10.69 o 
  -7  11  10        8.22        6.13     13.78 o 
  -6  11  10      199.62      191.59     90.64 o 
  -5  11  10       84.90      103.57     39.32 o 
  -4  11  10       15.80       -8.31     15.81 o 
  -3  11  10       52.86       44.18     14.38 o 
  -2  11  10       23.46       26.54      9.08 o 
  -1  11  10      139.75      132.16     35.54 o 
   0  11  10      290.09      304.68     22.13 o 
   1  11  10       49.51       37.41      9.58 o 
   2  11  10       53.99       66.75     17.74 o 
   3  11  10       79.00       50.67     15.64 o 
   4  11  10       76.21       75.67     29.13 o 
   5  11  10       36.07       39.76     15.95 o 
   6  11  10      260.03      252.03     58.10 o 
  -2  12  10        5.17        4.20      8.66 o 
  -1  12  10       14.03        9.67      5.82 o 
   0  12  10        1.13        6.29      9.76 o 
   1  12  10       91.85       79.18     25.27 o 
   2  12  10      283.20      326.24     47.29 o 
 -15   0  11       61.02       55.38     14.99 o 
 -14   0  11      124.12      108.54     26.69 o 
 -13   0  11        4.50       16.90      6.39 o 
 -12   0  11      360.76      382.84     20.84 o 
 -11   0  11       73.69       58.94     13.12 o 
 -10   0  11      539.29      512.91     46.42 o 
  -9   0  11      580.99      611.14     24.76 o 
  -8   0  11      538.24      545.86     19.69 o 
  -7   0  11      471.48      477.47     20.43 o 
  -6   0  11     1861.95     1990.06     51.87 o 
  -5   0  11     3666.26     4123.19    183.44 o 
  -4   0  11     2716.91     2863.01     62.05 o 
  -3   0  11       43.83       61.22      7.89 o 
  -2   0  11      505.00      633.60     18.68 o 
  -1   0  11     2578.54     2806.66     34.98 o 
   0   0  11      110.39      125.94      9.85 o 
   1   0  11       12.94       -9.80     11.22 o 
   2   0  11        1.27        1.76      7.27 o 
   3   0  11     2780.40     2914.44     87.64 o 
   4   0  11     3223.94     3390.96     87.62 o 
   5   0  11       11.81        8.31      4.21 o 
   6   0  11      655.03      648.78     25.24 o 
   7   0  11      764.01      794.06     26.71 o 
   8   0  11        6.61        4.89      4.98 o 
   9   0  11     2091.95     2253.24     77.27 o 
  10   0  11      687.78      729.76     25.40 o 
  11   0  11       21.33       20.94     11.10 o 
  12   0  11        0.11        3.88     11.06 o 
  13   0  11        2.14       10.08      5.75 o 
  14   0  11       28.14       19.05     14.05 o 
 -15   1  11      249.07      291.41     44.10 o 
 -14   1  11       85.87       65.54     13.38 o 
 -13   1  11       68.71       63.74     12.75 o 
 -12   1  11       36.21       30.80     11.22 o 
 -11   1  11       43.29       34.07      5.70 o 
 -10   1  11     1308.44     1353.56     37.30 o 
  -9   1  11      666.56      584.35     30.95 o 
  -8   1  11      660.07      646.58     22.78 o 
  -7   1  11     1387.72     1379.74     23.32 o 
  -6   1  11     1060.17     1108.50     23.49 o 
  -5   1  11      597.05      596.82     15.57 o 
  -4   1  11      124.24      102.91      6.41 o 
  -3   1  11       10.68       14.26      2.97 o 
  -2   1  11     5704.75     6049.61     76.32 o 
  -1   1  11      161.24      147.83      5.91 o 
   0   1  11     2834.17     2736.79     46.90 o 
   1   1  11       79.85      110.00     12.98 o 
   2   1  11      192.74      159.50      8.00 o 
   3   1  11      608.28      652.69     18.48 o 
   4   1  11     1769.06     1805.81     43.98 o 
   5   1  11       34.26       27.70      6.25 o 
   6   1  11      328.02      363.04      9.26 o 
   7   1  11      855.68      869.77     21.60 o 
   8   1  11      925.67      987.45     22.09 o 
   9   1  11     1339.19     1302.61     30.56 o 
  10   1  11      587.16      594.78      9.50 o 
  11   1  11      367.46      391.06     28.56 o 
  12   1  11        0.76        5.88      6.39 o 
  13   1  11       78.44       56.09     14.15 o 
  14   1  11      106.91       85.77     19.36 o 
 -15   2  11      127.03      156.58     17.95 o 
 -14   2  11      177.72      196.18     19.34 o 
 -13   2  11       68.01       59.59     15.94 o 
 -12   2  11      385.67      403.54     35.78 o 
 -11   2  11      761.54      714.87     91.61 o 
 -10   2  11      995.98      970.29     28.09 o 
  -9   2  11      255.45      263.99     13.45 o 
  -8   2  11      535.44      526.00     22.04 o 
  -7   2  11      258.22      268.06      8.65 o 
  -6   2  11     1677.32     1584.68     44.05 o 
  -5   2  11     1221.14     1248.77     24.44 o 
  -4   2  11       34.58       34.40      2.87 o 
  -3   2  11     1269.63     1352.88     31.57 o 
  -2   2  11     1976.67     2137.28     41.19 o 
  -1   2  11     1010.00     1193.39     24.42 o 
   0   2  11     1584.22     1679.28     32.53 o 
   1   2  11     1696.22     1618.23     29.58 o 
   2   2  11     3103.88     3134.47    163.19 o 
   3   2  11       67.09       73.69     15.57 o 
   4   2  11      353.59      371.41     10.06 o 
   5   2  11      286.52      268.69     12.60 o 
   6   2  11      699.77      751.55     21.19 o 
   7   2  11     1227.86     1228.62     25.42 o 
   8   2  11      341.63      310.03     12.59 o 
   9   2  11       55.32       42.38      6.09 o 
  10   2  11      458.21      420.00     17.11 o 
  11   2  11        1.93        2.76      4.78 o 
  12   2  11      227.48      237.04      9.90 o 
  13   2  11      135.85      169.56     42.56 o 
  14   2  11      138.49      104.20     32.13 o 
 -15   3  11       68.94       51.82     18.24 o 
 -14   3  11       77.45       64.34     14.16 o 
 -13   3  11       37.94       29.14      8.70 o 
 -12   3  11       22.64       26.85      6.59 o 
 -11   3  11      350.02      353.82     12.17 o 
 -10   3  11      299.02      305.11     35.95 o 
  -9   3  11      964.45      981.77     27.75 o 
  -8   3  11     1023.81     1042.40     29.97 o 
  -7   3  11      202.41      174.61     11.34 o 
  -6   3  11      339.66      337.75     15.93 o 
  -5   3  11       42.49       48.25      6.50 o 
  -4   3  11     1251.07     1231.12     23.91 o 
  -3   3  11      428.25      455.03     25.36 o 
  -2   3  11     2470.08     2538.41     67.06 o 
  -1   3  11     3765.49     3783.42    102.53 o 
   0   3  11     1071.61     1111.43     20.25 o 
   1   3  11       33.50       42.48      6.84 o 
   2   3  11      987.26     1032.31     16.89 o 
   3   3  11       15.79       20.80      3.22 o 
   4   3  11     2327.95     2554.24     78.45 o 
   5   3  11      795.04      835.01     16.09 o 
   6   3  11      149.28      152.22      6.60 o 
   7   3  11      312.12      328.32     17.45 o 
   8   3  11      210.39      232.97     10.47 o 
   9   3  11       77.91       79.39     13.99 o 
  10   3  11       93.91       91.69     13.42 o 
  11   3  11      171.32      167.92     33.75 o 
  12   3  11      163.85      146.75     28.73 o 
  13   3  11       79.09       93.69     20.90 o 
  14   3  11       95.88       90.21     45.72 o 
 -14   4  11       56.50       46.71     12.48 o 
 -13   4  11       91.40      100.95     14.25 o 
 -12   4  11      333.93      355.38     18.53 o 
 -11   4  11       52.19       51.98     10.70 o 
 -10   4  11      486.30      481.46     41.01 o 
  -9   4  11      316.06      289.06     21.66 o 
  -8   4  11      216.35      224.18     22.93 o 
  -7   4  11       35.26       37.21      6.34 o 
  -6   4  11       16.09       29.27      6.57 o 
  -5   4  11      132.40      141.98     11.31 o 
  -4   4  11       84.35       88.87      7.76 o 
  -3   4  11      605.37      613.84     45.80 o 
  -2   4  11     3076.01     3239.15     82.46 o 
  -1   4  11      253.24      202.53     26.73 o 
   0   4  11       38.24       48.84      5.10 o 
   1   4  11      998.24     1226.74     19.43 o 
   2   4  11     1279.60     1422.24     23.96 o 
   3   4  11      341.30      340.92      9.94 o 
   4   4  11      182.70      180.05      9.18 o 
   5   4  11      609.11      607.44     11.81 o 
   6   4  11      669.42      694.42     21.98 o 
   7   4  11     1003.49      970.46     34.18 o 
   8   4  11       37.34       34.62     10.56 o 
   9   4  11      262.40      259.00     24.35 o 
  10   4  11      107.86      119.38     28.69 o 
  11   4  11       68.51       59.76     12.90 o 
  12   4  11      299.42      283.26     24.06 o 
  13   4  11      148.77      155.75     21.91 o 
 -14   5  11       25.61       34.38     12.86 o 
 -13   5  11      244.47      208.41     60.81 o 
 -12   5  11      141.97      100.47     29.05 o 
 -11   5  11      551.65      572.27     13.36 o 
 -10   5  11      286.25      328.24     18.62 o 
  -9   5  11       31.91       34.86      8.63 o 
  -8   5  11       43.89       43.99      9.24 o 
  -7   5  11      547.02      545.23      9.46 o 
  -6   5  11      305.62      270.41     13.42 o 
  -5   5  11      426.43      420.45     20.17 o 
  -4   5  11       36.52       62.88     11.43 o 
  -3   5  11       35.46       25.09      5.48 o 
  -2   5  11     1036.60     1121.22     15.60 o 
  -1   5  11     2604.09     2682.89     40.21 o 
   0   5  11     2807.06     2970.02     40.53 o 
   1   5  11      578.83      665.10     12.11 o 
   2   5  11      570.27      596.54     13.61 o 
   3   5  11        7.14       13.34      4.45 o 
   4   5  11        5.87        7.46      2.74 o 
   5   5  11      354.37      306.62     10.02 o 
   6   5  11      618.68      556.14     30.14 o 
   7   5  11     2428.13     2361.42     71.22 o 
   8   5  11      764.75      717.42     22.91 o 
   9   5  11      179.40      197.26     16.86 o 
  10   5  11        9.13        8.79      5.36 o 
  11   5  11      123.94      133.20     27.75 o 
  12   5  11      336.21      410.71     21.85 o 
  13   5  11      268.83      223.15     43.47 o 
 -13   6  11       50.80       37.00     29.00 o 
 -12   6  11        4.75        0.80     14.43 o 
 -11   6  11        2.77        3.69      7.86 o 
 -10   6  11        6.05        8.97     13.38 o 
  -9   6  11      291.32      282.31     13.56 o 
  -8   6  11      548.47      533.74     51.81 o 
  -7   6  11      274.55      260.02     26.96 o 
  -6   6  11     1179.19     1281.57     31.25 o 
  -5   6  11      276.50      285.01     22.59 o 
  -4   6  11     1883.59     1936.86     39.37 o 
  -3   6  11      368.99      382.82     10.32 o 
  -2   6  11      154.59      161.07      8.91 o 
  -1   6  11      250.12      309.17      7.94 o 
   0   6  11      627.02      669.82     14.08 o 
   1   6  11      635.36      647.21     18.77 o 
   2   6  11       94.53       72.97      7.71 o 
   3   6  11     1099.71     1065.18     19.53 o 
   4   6  11      673.45      632.70     30.61 o 
   5   6  11      239.68      265.12     13.28 o 
   6   6  11       10.56       16.05      5.13 o 
   7   6  11      612.14      714.62     30.53 o 
   8   6  11       32.37        8.89      9.03 o 
   9   6  11       20.15       12.49      6.64 o 
  10   6  11       80.78       63.31     10.71 o 
  11   6  11      233.21      239.97     16.40 o 
  12   6  11        9.45       12.45      9.42 o 
 -12   7  11       16.51        1.56     18.39 o 
 -11   7  11       76.20       65.34     31.03 o 
 -10   7  11       99.99      129.80     28.12 o 
  -9   7  11       18.65       32.39     16.31 o 
  -8   7  11      110.25       91.33     28.43 o 
  -7   7  11      404.32      394.45     32.07 o 
  -6   7  11       42.68       38.57      9.02 o 
  -5   7  11       55.78       52.13     11.75 o 
  -4   7  11     2924.56     3164.64     79.13 o 
  -3   7  11       63.87       53.15      9.20 o 
  -2   7  11      353.66      340.66     11.97 o 
  -1   7  11      215.46      197.40      6.31 o 
   0   7  11      190.37      196.09     12.20 o 
   1   7  11      203.80      207.02      9.10 o 
   2   7  11      735.98      719.47     16.96 o 
   3   7  11      131.50      109.74     20.72 o 
   4   7  11      694.89      704.18     23.20 o 
   5   7  11      337.44      311.54     11.92 o 
   6   7  11      227.39      234.13     17.16 o 
   7   7  11      261.26      261.84     12.87 o 
   8   7  11      238.60      246.11     17.23 o 
   9   7  11      260.72      288.57     18.62 o 
  10   7  11      157.84      172.01     29.16 o 
  11   7  11       14.91        1.54      7.63 o 
 -11   8  11       29.31       28.91     15.65 o 
 -10   8  11       36.88       43.94     32.62 o 
  -9   8  11      138.02      158.82     36.17 o 
  -8   8  11       66.44       80.75     39.47 o 
  -7   8  11       20.10       28.98     18.90 o 
  -6   8  11      224.79      226.19     22.11 o 
  -5   8  11       96.01      104.85     10.59 o 
  -4   8  11      917.83      893.00     29.86 o 
  -3   8  11      246.75      261.61     21.16 o 
  -2   8  11       24.78       28.80      7.83 o 
  -1   8  11      802.46      813.38     17.76 o 
   0   8  11       16.86       15.61      4.11 o 
   1   8  11      893.55      907.08     18.99 o 
   2   8  11      180.77      160.05     12.01 o 
   3   8  11      306.08      303.15     15.86 o 
   4   8  11      179.61      176.50     17.00 o 
   5   8  11       43.54       44.64      6.53 o 
   6   8  11       65.89       47.90     13.59 o 
   7   8  11       44.01       49.87      9.27 o 
   8   8  11       96.66       93.89     19.87 o 
   9   8  11       22.42       19.88      8.79 o 
  10   8  11       15.10       22.98      8.54 o 
 -10   9  11       43.51       39.33     21.65 o 
  -9   9  11       33.44       23.63     18.61 o 
  -8   9  11      249.03      210.47     53.14 o 
  -7   9  11        4.25       -9.52     13.15 o 
  -6   9  11      160.65      146.43     29.75 o 
  -5   9  11      517.59      546.83     23.67 o 
  -4   9  11       81.93       82.13     18.86 o 
  -3   9  11       20.89       14.32      4.15 o 
  -2   9  11      638.21      685.68     17.69 o 
  -1   9  11       67.85       52.04     13.70 o 
   0   9  11       71.90       69.90     14.30 o 
   1   9  11       14.16       13.38      6.03 o 
   2   9  11      203.56      221.98     10.76 o 
   3   9  11      103.53       81.32     15.59 o 
   4   9  11       11.58        7.25      6.27 o 
   5   9  11       45.50       51.54     12.41 o 
   6   9  11       21.55       16.56      7.97 o 
   7   9  11       39.13       33.16     10.28 o 
   8   9  11      156.56      203.13     25.00 o 
   9   9  11       53.27       33.50     12.47 o 
  -8  10  11      308.30      375.48     48.26 o 
  -7  10  11      181.99      140.37     41.14 o 
  -6  10  11       28.67       17.30      7.37 o 
  -5  10  11       23.15       20.10     11.14 o 
  -4  10  11        0.56        9.41      5.33 o 
  -3  10  11      254.69      251.94     18.80 o 
  -2  10  11      190.65      198.85     43.09 o 
  -1  10  11      213.36      220.22     21.48 o 
   0  10  11      117.63      124.61     24.76 o 
   1  10  11       50.25       49.61      9.29 o 
   2  10  11       16.04       16.98      4.80 o 
   3  10  11       49.04       48.46     13.76 o 
   4  10  11      235.75      284.05     28.45 o 
   5  10  11       32.74       45.95     13.33 o 
   6  10  11        0.92        2.75      5.72 o 
   7  10  11       21.03       21.09      8.87 o 
  -6  11  11        2.18       -5.17     18.64 o 
  -5  11  11      111.68      143.38     41.63 o 
  -4  11  11        5.49       10.30     18.56 o 
  -3  11  11       99.55      102.08     35.84 o 
  -2  11  11      151.23      174.18     31.67 o 
  -1  11  11       10.20       11.47      6.20 o 
   0  11  11       15.40       23.68     12.13 o 
   1  11  11       14.88       18.68     25.05 o 
   2  11  11      161.09      181.69     28.77 o 
   3  11  11      102.12       91.81     22.43 o 
   4  11  11       24.58       26.09     12.93 o 
   5  11  11       35.50       75.78     21.52 o 
  -2  12  11       39.38       38.97     26.84 o 
  -1  12  11        8.83        9.09      7.77 o 
   0  12  11      169.81      166.91     53.74 o 
   1  12  11      612.38      729.84     25.33 o 
 -15   0  12       23.52       22.93     10.26 o 
 -14   0  12       24.89       46.38     13.98 o 
 -13   0  12        9.94       11.16     10.43 o 
 -12   0  12       54.00       67.94     17.07 o 
 -11   0  12       83.68      105.64     19.11 o 
 -10   0  12      928.65      977.55     41.58 o 
  -9   0  12      318.74      267.49     14.06 o 
  -8   0  12      409.50      379.50     13.48 o 
  -7   0  12      762.94      799.57     23.92 o 
  -6   0  12        2.49        8.24      5.59 o 
  -5   0  12      924.67     1058.96     29.06 o 
  -4   0  12      664.46      717.32     30.62 o 
  -3   0  12        4.80        2.44      4.35 o 
  -2   0  12     1516.35     1589.18     99.93 o 
  -1   0  12     7331.64     7848.68    358.48 o 
   0   0  12       36.09        9.99      5.48 o 
   1   0  12       32.86       64.13     25.27 o 
   2   0  12     1096.78     1101.71     37.43 o 
   3   0  12     1343.18     1485.93     53.15 o 
   4   0  12      354.50      386.15     33.75 o 
   5   0  12      657.87      590.32     30.28 o 
   6   0  12       82.08       90.92     16.66 o 
   7   0  12      242.87      209.97     14.80 o 
   8   0  12      312.26      271.89     11.38 o 
   9   0  12      204.44      171.78     11.65 o 
  10   0  12        7.32        9.25      3.76 o 
  11   0  12      347.61      330.36     14.82 o 
  12   0  12      155.65      157.23     36.26 o 
  13   0  12       29.54       28.09     11.73 o 
  14   0  12       46.81       42.40     11.95 o 
 -15   1  12       83.11       77.54     23.95 o 
 -14   1  12      207.49      203.30     34.46 o 
 -13   1  12      200.82      189.85     20.14 o 
 -12   1  12       48.32       57.94     10.74 o 
 -11   1  12      504.85      517.24     28.61 o 
 -10   1  12     1897.35     1963.03     55.45 o 
  -9   1  12      234.80      227.78     12.51 o 
  -8   1  12      591.53      568.66     27.21 o 
  -7   1  12      536.77      545.78     16.03 o 
  -6   1  12      828.53      906.41     40.18 o 
  -5   1  12       97.06       84.67      6.05 o 
  -4   1  12     1093.01     1103.54     20.63 o 
  -3   1  12     1515.87     1741.36     45.67 o 
  -2   1  12     1615.99     1541.81     25.08 o 
  -1   1  12      549.05      532.97     24.49 o 
   0   1  12     3616.03     3729.33     90.17 o 
   1   1  12      713.79      736.82     20.90 o 
   2   1  12     2771.03     2878.28     60.82 o 
   3   1  12       71.96       75.89     15.58 o 
   4   1  12      752.65      797.74     25.92 o 
   5   1  12        6.42        5.86      6.03 o 
   6   1  12      382.26      362.50     10.20 o 
   7   1  12       15.29       18.48      4.87 o 
   8   1  12      587.37      616.76     15.96 o 
   9   1  12      132.21      141.90      6.83 o 
  10   1  12      266.53      280.32      9.76 o 
  11   1  12       58.64       56.64     13.09 o 
  12   1  12        7.62       16.75      5.86 o 
  13   1  12       86.13       83.72     14.83 o 
  14   1  12      290.55      288.30     19.46 o 
 -15   2  12      115.77       94.62     28.55 o 
 -14   2  12      264.17      325.86     19.61 o 
 -13   2  12      128.20      118.75     22.60 o 
 -12   2  12       60.13       56.25     10.66 o 
 -11   2  12     1080.61     1046.21     26.34 o 
 -10   2  12      761.51      760.41     30.30 o 
  -9   2  12      234.04      214.65     17.52 o 
  -8   2  12      127.81      113.24      9.23 o 
  -7   2  12      431.49      397.45     15.28 o 
  -6   2  12       33.17       39.68      7.69 o 
  -5   2  12     1943.34     1930.88     34.97 o 
  -4   2  12      440.51      484.56      9.41 o 
  -3   2  12     4999.86     5280.79     76.12 o 
  -2   2  12     3211.94     3245.31     98.46 o 
  -1   2  12     1621.32     1844.89     50.19 o 
   0   2  12     4616.92     4992.06    117.99 o 
   1   2  12       80.02       68.06     12.13 o 
   2   2  12      692.80      693.25     39.44 o 
   3   2  12     1011.80      972.79     42.91 o 
   4   2  12     2138.33     2186.66     44.15 o 
   5   2  12      565.89      548.71     42.02 o 
   6   2  12      397.53      401.76     13.26 o 
   7   2  12      334.95      343.97     17.84 o 
   8   2  12       13.46       10.78      4.45 o 
   9   2  12       47.23       39.40      6.89 o 
  10   2  12       29.73       24.65      7.12 o 
  11   2  12      116.18      140.06     12.93 o 
  12   2  12       77.19       64.71     12.88 o 
  13   2  12      197.44      241.63     44.59 o 
  14   2  12       32.24       32.89     16.20 o 
 -14   3  12       18.16       11.44      5.95 o 
 -13   3  12       19.05       14.94      6.35 o 
 -12   3  12       88.95       90.43     14.56 o 
 -11   3  12      104.34      109.55     16.51 o 
 -10   3  12       15.63       18.35      6.28 o 
  -9   3  12       42.25       37.49      7.23 o 
  -8   3  12     1289.02     1214.92     28.36 o 
  -7   3  12      322.69      296.97      7.61 o 
  -6   3  12      195.38      221.93     17.44 o 
  -5   3  12     1461.40     1449.63     30.02 o 
  -4   3  12       23.55       29.69      4.76 o 
  -3   3  12     1375.43     1380.96     49.07 o 
  -2   3  12      907.98      977.46     24.11 o 
  -1   3  12      538.79      531.90     19.21 o 
   0   3  12     1032.29     1137.11     20.15 o 
   1   3  12     2326.07     2506.33     73.81 o 
   2   3  12      374.70      355.04      6.26 o 
   3   3  12      122.78      121.18      4.47 o 
   4   3  12      479.96      473.68     20.63 o 
   5   3  12      274.42      283.72      9.63 o 
   6   3  12     1035.64     1051.77     22.39 o 
   7   3  12     1537.95     1686.89     37.60 o 
   8   3  12      759.86      812.14     32.13 o 
   9   3  12       17.21       14.87      4.92 o 
  10   3  12      108.87       95.78     14.85 o 
  11   3  12      147.36      194.63     19.64 o 
  12   3  12        8.98       13.98      6.56 o 
  13   3  12       11.26        6.98      6.68 o 
 -14   4  12       10.06       39.19     17.05 o 
 -13   4  12       42.42       29.39     15.30 o 
 -12   4  12      359.90      404.63     20.48 o 
 -11   4  12      323.76      298.45     13.29 o 
 -10   4  12       82.73       98.34      7.88 o 
  -9   4  12      843.54      821.88     22.05 o 
  -8   4  12      172.72      158.07     10.28 o 
  -7   4  12     1040.63     1139.66     22.15 o 
  -6   4  12      110.44      112.65      5.32 o 
  -5   4  12      216.94      249.31      5.39 o 
  -4   4  12      426.52      391.12     11.02 o 
  -3   4  12     1123.73     1253.79     30.43 o 
  -2   4  12     2507.95     2502.29     54.33 o 
  -1   4  12      358.43      399.34     20.95 o 
   0   4  12      507.29      505.64     12.32 o 
   1   4  12      293.20      274.74      9.73 o 
   2   4  12      123.42      131.46      4.76 o 
   3   4  12      488.08      535.35     15.62 o 
   4   4  12      148.87      159.63      7.29 o 
   5   4  12      194.61      209.09      7.80 o 
   6   4  12      457.77      451.51     18.17 o 
   7   4  12      486.29      503.97     10.66 o 
   8   4  12      369.62      348.51     14.64 o 
   9   4  12      696.58      756.68     45.60 o 
  10   4  12      200.48      197.10     17.01 o 
  11   4  12        8.65       19.29      7.85 o 
  12   4  12       40.19       41.20     10.92 o 
  13   4  12      170.44      138.83     35.34 o 
 -13   5  12      485.10      550.63     26.41 o 
 -12   5  12       86.61      105.26     22.79 o 
 -11   5  12      239.03      214.43     35.28 o 
 -10   5  12      130.77      108.94     25.47 o 
  -9   5  12      423.04      467.82     28.61 o 
  -8   5  12      206.91      229.13      8.86 o 
  -7   5  12      150.17      167.61      7.47 o 
  -6   5  12      426.97      414.55      9.47 o 
  -5   5  12      180.58      185.27      9.34 o 
  -4   5  12      234.05      222.51      7.92 o 
  -3   5  12      610.49      626.48     14.49 o 
  -2   5  12      632.57      666.85     20.51 o 
  -1   5  12     1037.49     1039.62     18.92 o 
   0   5  12      548.73      590.15     14.65 o 
   1   5  12      681.12      665.21     14.72 o 
   2   5  12      403.53      375.04      8.61 o 
   3   5  12     1005.07      978.14     32.08 o 
   4   5  12       50.53       47.87      3.76 o 
   5   5  12     2096.23     2207.57     36.73 o 
   6   5  12      187.05      191.36     13.65 o 
   7   5  12       10.80        9.82      5.57 o 
   8   5  12      200.10      176.40     15.34 o 
   9   5  12       79.61       53.57     17.02 o 
  10   5  12      320.62      310.06     23.13 o 
  11   5  12       76.53       72.96     14.52 o 
  12   5  12       27.96       30.14     10.25 o 
 -13   6  12       51.35       15.77     11.39 o 
 -12   6  12       23.81        8.35     10.40 o 
 -11   6  12      215.38      218.55     52.37 o 
 -10   6  12       52.45       59.78     16.87 o 
  -9   6  12       32.74       16.33      7.50 o 
  -8   6  12      850.59      838.72     32.89 o 
  -7   6  12      402.36      404.25     18.71 o 
  -6   6  12      475.76      515.39     27.94 o 
  -5   6  12       16.33       13.91      5.49 o 
  -4   6  12       58.23       45.51     10.95 o 
  -3   6  12      943.85      963.72     28.59 o 
  -2   6  12      344.41      331.77     10.04 o 
  -1   6  12      282.95      270.60      9.55 o 
   0   6  12       52.41       52.78      9.61 o 
   1   6  12     1058.40     1034.78     19.56 o 
   2   6  12      200.78      170.43      7.89 o 
   3   6  12      170.85      181.65     15.59 o 
   4   6  12       31.33       25.63      8.55 o 
   5   6  12     1229.93     1349.23     51.46 o 
   6   6  12       16.04       16.11      6.06 o 
   7   6  12      281.70      266.94     12.32 o 
   8   6  12      692.16      676.68     31.17 o 
   9   6  12      488.57      508.71     25.30 o 
  10   6  12      267.69      279.80     15.58 o 
  11   6  12       63.80       35.76     10.68 o 
  12   6  12      161.93      162.72     32.80 o 
 -12   7  12       29.96       24.64     13.98 o 
 -11   7  12       96.39       89.37     20.82 o 
 -10   7  12      105.78      103.28     25.43 o 
  -9   7  12        6.99       10.90      8.98 o 
  -8   7  12      267.16      235.31     54.90 o 
  -7   7  12      206.47      152.36     23.14 o 
  -6   7  12      738.09      812.37     21.62 o 
  -5   7  12      644.07      595.54     17.88 o 
  -4   7  12       92.18       61.29     12.65 o 
  -3   7  12      130.86      152.16     10.24 o 
  -2   7  12      509.70      503.02     11.19 o 
  -1   7  12      214.74      199.85      7.08 o 
   0   7  12      608.64      605.14     10.84 o 
   1   7  12      125.41      129.23      5.88 o 
   2   7  12      552.16      521.01     10.09 o 
   3   7  12      159.26      150.47      9.44 o 
   4   7  12     1011.09     1049.41     25.16 o 
   5   7  12      650.62      636.99     17.92 o 
   6   7  12       58.51       46.30     11.95 o 
   7   7  12      193.61      207.75     12.37 o 
   8   7  12      278.36      299.66     16.68 o 
   9   7  12      191.81      193.94     20.30 o 
  10   7  12       19.58       17.57      7.13 o 
  11   7  12        9.58        7.66      3.72 o 
 -11   8  12       76.34       46.67     24.62 o 
 -10   8  12      103.73      100.03     23.23 o 
  -9   8  12       87.78       71.38     15.43 o 
  -8   8  12       33.91       33.51     10.96 o 
  -7   8  12      107.89       74.22     25.42 o 
  -6   8  12      206.11      234.57     55.40 o 
  -5   8  12      495.93      506.01     17.05 o 
  -4   8  12      324.59      345.88     26.68 o 
  -3   8  12      280.01      281.58     16.80 o 
  -2   8  12      596.48      637.99     14.66 o 
  -1   8  12       57.46       51.83      8.68 o 
   0   8  12      207.07      253.89      9.16 o 
   1   8  12      419.80      477.01     17.24 o 
   2   8  12       14.72        7.75      5.12 o 
   3   8  12      467.95      447.32     23.85 o 
   4   8  12      143.30      126.48     23.38 o 
   5   8  12      125.63      137.25     30.63 o 
   6   8  12        8.06       13.77      7.05 o 
   7   8  12      319.92      333.49     23.39 o 
   8   8  12      187.45      169.37     44.69 o 
   9   8  12       71.11       68.05     18.65 o 
  10   8  12       21.60       20.02      8.61 o 
 -10   9  12       35.06       52.14     31.05 o 
  -9   9  12       24.32       46.89     17.23 o 
  -8   9  12        5.24       11.02     13.39 o 
  -7   9  12       19.43       12.08     11.19 o 
  -6   9  12        8.53       12.43     10.68 o 
  -5   9  12      475.84      563.39     76.95 o 
  -4   9  12       88.46       97.60     24.80 o 
  -3   9  12      435.46      423.93     12.50 o 
  -2   9  12       14.87       12.14      6.18 o 
  -1   9  12      154.96      172.41     12.99 o 
   0   9  12       61.64       71.48     13.65 o 
   1   9  12      189.77      198.67     15.45 o 
   2   9  12       12.80       16.52      6.32 o 
   3   9  12      128.96      116.48     26.11 o 
   4   9  12      676.66      724.85     26.48 o 
   5   9  12       36.73       43.80     12.28 o 
   6   9  12       39.63       56.04     11.22 o 
   7   9  12       26.15       23.44      7.47 o 
   8   9  12       82.73       85.77     20.83 o 
   9   9  12       37.62       39.48     12.73 o 
  -8  10  12       68.77       69.38     29.07 o 
  -7  10  12        6.38       -3.37     11.84 o 
  -6  10  12       10.22       13.86      9.80 o 
  -5  10  12        9.47        5.13      5.07 o 
  -4  10  12       51.09       39.14     16.96 o 
  -3  10  12      138.71      162.73     13.15 o 
  -2  10  12       16.97       33.41     17.36 o 
  -1  10  12      268.74      275.91     27.73 o 
   0  10  12       72.57       60.06     16.27 o 
   1  10  12      144.32      182.83     13.26 o 
   2  10  12       78.28       79.21     19.27 o 
   3  10  12      206.49      215.51     14.70 o 
   4  10  12       23.28       20.26      9.72 o 
   5  10  12       19.38       23.27     19.35 o 
   6  10  12      303.57      344.49     17.55 o 
   7  10  12      140.65      126.07     48.44 o 
  -6  11  12       88.53       93.08     40.40 o 
  -5  11  12       23.98        6.58     10.41 o 
  -4  11  12       72.96       60.11     27.30 o 
  -3  11  12       26.50       16.84     14.73 o 
  -2  11  12       29.87       20.03     10.23 o 
  -1  11  12        3.62       -0.27      7.81 o 
   0  11  12       65.27       44.83     10.48 o 
   1  11  12        8.66        9.80      4.34 o 
   2  11  12       10.92       13.45      7.49 o 
   3  11  12      268.77      280.28     12.49 o 
   4  11  12       71.72       69.96     25.33 o 
   5  11  12       40.85       47.64     22.78 o 
 -15   0  13        0.03       -0.41      9.94 o 
 -14   0  13      107.91       66.52     23.05 o 
 -13   0  13       45.91       36.48     11.54 o 
 -12   0  13       23.70       16.03      6.61 o 
 -11   0  13        4.52        9.93     12.38 o 
 -10   0  13      828.78      798.60     25.90 o 
  -9   0  13       14.49       16.81      6.52 o 
  -8   0  13     1499.12     1577.29     64.62 o 
  -7   0  13      135.49      140.08     18.22 o 
  -6   0  13      687.65      691.71     29.63 o 
  -5   0  13     1979.85     1992.95     55.56 o 
  -3   0  13       44.54       48.04     11.69 o 
  -2   0  13     4112.64     4737.77    123.36 o 
  -1   0  13     3426.82     3540.81     88.70 o 
   0   0  13      161.64      183.19     12.31 o 
   1   0  13      317.59      278.09     13.02 o 
   2   0  13      481.23      539.09     46.88 o 
   3   0  13      717.79      829.90     38.14 o 
   4   0  13     1044.29     1049.15     41.97 o 
   5   0  13      255.85      262.82     20.40 o 
   6   0  13       36.71       42.23     14.13 o 
   7   0  13      156.46      152.33     10.33 o 
   8   0  13     3389.99     3540.40    102.63 o 
   9   0  13        3.18       -1.98      5.55 o 
  10   0  13        2.82        0.81      3.94 o 
  11   0  13        0.07        6.43      6.12 o 
  12   0  13       68.99       84.89     15.98 o 
  13   0  13       22.02       29.28     14.35 o 
  14   0  13       60.60       43.03     29.40 o 
 -15   1  13       18.66        9.68      6.22 o 
 -14   1  13      180.04      195.20     26.31 o 
 -13   1  13        7.49       11.62      5.40 o 
 -12   1  13      222.08      251.05     16.80 o 
 -11   1  13      269.65      250.41     31.87 o 
 -10   1  13      499.10      494.59     31.60 o 
  -9   1  13     1426.19     1389.12     39.22 o 
  -8   1  13     2056.13     2089.73     42.56 o 
  -7   1  13      816.74      807.78     17.71 o 
  -6   1  13      735.22      740.57     18.53 o 
  -5   1  13      432.96      471.93     12.36 o 
  -4   1  13      254.41      257.81      6.40 o 
  -3   1  13      547.43      555.51     13.87 o 
  -2   1  13     2177.20     2482.30     40.03 o 
  -1   1  13     1084.65     1076.84     28.58 o 
   0   1  13      302.27      365.01     11.33 o 
   1   1  13       98.28       64.67     28.26 o 
   2   1  13      592.31      559.73     25.24 o 
   3   1  13      423.96      431.40     14.64 o 
   4   1  13      221.28      195.35      9.19 o 
   5   1  13      216.42      241.69      9.10 o 
   6   1  13      436.03      471.46     20.65 o 
   7   1  13      621.46      563.92     18.11 o 
   8   1  13      229.23      234.31      8.07 o 
   9   1  13      196.19      177.92     12.70 o 
  10   1  13       57.76       53.61      8.84 o 
  11   1  13      292.05      277.82     16.94 o 
  12   1  13      119.21       94.77     14.79 o 
  13   1  13        5.93        9.85      7.34 o 
  14   1  13       42.57       55.30     19.23 o 
 -15   2  13       45.28       45.85     13.16 o 
 -14   2  13       19.78       19.06      6.73 o 
 -13   2  13      217.65      239.59     29.15 o 
 -12   2  13       87.89       83.67     15.64 o 
 -11   2  13       85.61       67.30     18.86 o 
 -10   2  13      229.04      225.57     13.96 o 
  -9   2  13       50.33       63.60     12.19 o 
  -8   2  13      230.34      220.13     18.18 o 
  -7   2  13       56.79       59.99     10.79 o 
  -6   2  13       17.89       27.04      4.44 o 
  -5   2  13     1071.03     1060.31     32.10 o 
  -4   2  13      317.77      328.64     17.39 o 
  -3   2  13      689.40      824.04     22.97 o 
  -2   2  13     2117.23     2483.46     59.34 o 
  -1   2  13      590.69      669.05     15.64 o 
   0   2  13      277.58      267.12     17.90 o 
   1   2  13      444.66      419.29      9.81 o 
   2   2  13     2428.06     2633.49     79.24 o 
   3   2  13      157.27      147.79      9.14 o 
   4   2  13      473.83      447.59     17.22 o 
   5   2  13       21.35       19.41      5.97 o 
   6   2  13      442.38      402.38     10.86 o 
   7   2  13      261.75      280.70     11.41 o 
   8   2  13       58.52       68.62     10.07 o 
   9   2  13      190.00      181.16      8.45 o 
  10   2  13       71.33       65.33     11.24 o 
  11   2  13      120.44      102.00     14.07 o 
  12   2  13       38.17       40.06     12.22 o 
  13   2  13       75.75       81.49     18.10 o 
 -14   3  13       10.51        9.97      7.81 o 
 -13   3  13       73.30       60.03     13.53 o 
 -12   3  13      252.15      243.93     14.58 o 
 -11   3  13      399.73      366.70     18.14 o 
 -10   3  13       81.23       80.27     14.43 o 
  -9   3  13     1592.88     1552.46     51.03 o 
  -8   3  13      943.43      866.28     22.07 o 
  -7   3  13      776.61      763.64     43.65 o 
  -6   3  13     1239.21     1209.74     33.47 o 
  -5   3  13      933.92      981.15     27.61 o 
  -4   3  13      351.04      420.53      8.98 o 
  -3   3  13     2257.21     2440.04     51.62 o 
  -2   3  13     3332.64     3711.69    115.84 o 
  -1   3  13       14.02        6.89      6.55 o 
   0   3  13      740.30      887.90     20.25 o 
   1   3  13      427.08      456.98     11.89 o 
   2   3  13      635.71      678.51     19.95 o 
   3   3  13      113.02      112.85      5.64 o 
   4   3  13       13.70       15.63      3.05 o 
   5   3  13      882.65      951.51     25.12 o 
   6   3  13      346.89      335.85     15.58 o 
   7   3  13      255.50      261.62      9.76 o 
   8   3  13      274.97      268.68     12.62 o 
   9   3  13      133.08      116.69      8.48 o 
  10   3  13       21.17       22.26      5.98 o 
  11   3  13      232.21      213.58     45.58 o 
  12   3  13        4.78        7.93      5.42 o 
  13   3  13       22.62       19.09      6.48 o 
 -14   4  13       40.45       32.26     12.65 o 
 -13   4  13       65.33       74.96     18.00 o 
 -12   4  13      397.36      475.87     25.36 o 
 -11   4  13      257.13      307.81     45.31 o 
 -10   4  13      380.20      434.85     12.28 o 
  -9   4  13       20.87       27.22      7.02 o 
  -8   4  13      904.29      909.85     31.02 o 
  -7   4  13     1820.31     1899.11     41.30 o 
  -6   4  13      937.27      894.49     39.02 o 
  -5   4  13      876.55      872.60     17.78 o 
  -4   4  13      565.05      526.55     22.24 o 
  -3   4  13     1221.59     1331.00     58.37 o 
  -2   4  13     2088.21     2076.54     47.81 o 
  -1   4  13     1555.44     1608.34     25.32 o 
   0   4  13      188.49      212.07      5.88 o 
   1   4  13       75.60       68.41      6.22 o 
   2   4  13      628.97      642.09     12.93 o 
   3   4  13      194.59      204.04      8.85 o 
   4   4  13      623.62      664.13     13.69 o 
   5   4  13      281.04      272.45     12.65 o 
   6   4  13     1412.95     1351.79     31.03 o 
   7   4  13       20.76       20.02      5.80 o 
   8   4  13      207.86      216.42     15.47 o 
   9   4  13       24.17       10.69      9.32 o 
  10   4  13      170.98      192.35     26.98 o 
  11   4  13      150.71      125.50     30.58 o 
  12   4  13       19.24       17.81      7.70 o 
  13   4  13        9.50        5.89      4.91 o 
 -13   5  13      224.23      267.77     79.54 o 
 -12   5  13      191.18      180.16     40.67 o 
 -11   5  13       74.00       57.87     25.05 o 
 -10   5  13      618.18      603.99     23.12 o 
  -9   5  13       52.66       53.17     14.26 o 
  -8   5  13      154.74      140.83     24.29 o 
  -7   5  13      154.06      163.95      9.12 o 
  -6   5  13      226.37      238.57      7.75 o 
  -5   5  13      563.60      610.72     19.80 o 
  -4   5  13      142.45      129.65      8.09 o 
  -3   5  13      130.02      109.26      8.02 o 
  -2   5  13      199.89      199.20      6.78 o 
  -1   5  13      245.93      261.61      8.46 o 
   0   5  13     1034.51     1079.25     22.77 o 
   1   5  13      710.87      722.18     12.94 o 
   2   5  13      394.86      465.41     10.23 o 
   3   5  13      842.77      813.86     23.82 o 
   4   5  13      278.20      272.86     10.36 o 
   5   5  13       18.59       21.01      6.25 o 
   6   5  13      402.91      367.04     29.99 o 
   7   5  13      651.90      613.70     53.75 o 
   8   5  13      255.06      253.16     17.95 o 
   9   5  13       39.33       28.87     12.56 o 
  10   5  13      382.53      372.60     20.61 o 
  11   5  13      391.16      397.65     17.89 o 
  12   5  13        6.55        7.41      6.44 o 
 -13   6  13      116.18      131.08     35.71 o 
 -12   6  13       10.30       19.72     14.01 o 
 -11   6  13       89.75      112.27     29.35 o 
 -10   6  13      141.79      153.72     37.50 o 
  -9   6  13      230.02      254.59     14.89 o 
  -8   6  13      225.55      208.39     29.03 o 
  -7   6  13      984.38      834.58     26.23 o 
  -6   6  13       53.35       47.59      8.16 o 
  -5   6  13      522.20      468.50     11.45 o 
  -4   6  13      169.11      153.73     10.01 o 
  -3   6  13      344.23      318.55     16.15 o 
  -2   6  13       62.47       65.35      8.90 o 
  -1   6  13      320.61      321.97     17.19 o 
   0   6  13      689.56      742.10     23.90 o 
   1   6  13      589.53      620.58     16.70 o 
   2   6  13      139.24      149.94      5.73 o 
   3   6  13      886.45      923.44     17.61 o 
   4   6  13      539.88      559.36     11.87 o 
   5   6  13      115.87      138.21     12.84 o 
   6   6  13       69.91       74.66     11.41 o 
   7   6  13      376.90      293.29     35.67 o 
   8   6  13       85.20       72.60     16.10 o 
   9   6  13      208.12      170.41     15.11 o 
  10   6  13      319.79      331.11     22.89 o 
  11   6  13       95.06       75.94     15.69 o 
  12   6  13       79.98       58.08     20.50 o 
 -12   7  13      170.45      169.78     48.22 o 
 -11   7  13      118.95      140.05     52.15 o 
 -10   7  13      438.76      454.29     25.89 o 
  -9   7  13       75.98       77.64     21.76 o 
  -8   7  13      203.08      221.93     44.96 o 
  -7   7  13      234.37      235.64     14.03 o 
  -6   7  13     1357.02     1393.10     47.99 o 
  -5   7  13      258.69      279.91      8.77 o 
  -4   7  13     1102.00     1140.30     30.82 o 
  -3   7  13       26.47       25.70      4.61 o 
  -2   7  13      184.11      190.23     12.19 o 
  -1   7  13     2209.51     2476.45     52.57 o 
   0   7  13       84.65       88.58      6.22 o 
   1   7  13      352.75      299.78      8.55 o 
   2   7  13      116.13      121.34     21.01 o 
   3   7  13      285.14      297.51     12.97 o 
   4   7  13       22.16       19.67      6.17 o 
   5   7  13       52.21       53.42     11.54 o 
   6   7  13       62.63       59.50     16.15 o 
   7   7  13      271.86      257.29     25.03 o 
   8   7  13       51.34       27.88      7.97 o 
   9   7  13       75.47       54.75     15.01 o 
  10   7  13       81.18       46.96     13.47 o 
  11   7  13      157.62      132.45     28.42 o 
 -11   8  13        2.55        7.83      8.17 o 
 -10   8  13       28.72       37.25     20.68 o 
  -9   8  13      163.96      161.65     35.85 o 
  -8   8  13      379.16      428.84     26.57 o 
  -7   8  13       54.43       42.49     17.55 o 
  -6   8  13      121.72       96.87     29.61 o 
  -5   8  13      142.11      142.58     12.38 o 
  -4   8  13      402.31      373.25     12.91 o 
  -3   8  13       63.47       55.98     10.57 o 
  -2   8  13      750.32      827.05     20.59 o 
  -1   8  13      273.97      266.12     13.17 o 
   0   8  13      352.52      278.47     11.64 o 
   1   8  13       11.49       11.47      7.80 o 
   2   8  13      400.59      379.85     14.16 o 
   3   8  13        8.09        5.71      5.18 o 
   4   8  13      116.99      144.39     10.93 o 
   5   8  13      296.97      288.40     26.45 o 
   6   8  13       60.83       62.22     16.40 o 
   7   8  13       47.79       53.73     10.16 o 
   8   8  13       74.95       60.02     20.45 o 
   9   8  13       52.36       31.64     11.05 o 
  10   8  13       82.74       87.13     15.97 o 
 -10   9  13      154.21      186.65     59.68 o 
  -9   9  13       70.35       53.83     34.34 o 
  -8   9  13       46.65       55.52     19.62 o 
  -7   9  13       92.25       95.98     23.96 o 
  -6   9  13       15.44       10.30      7.35 o 
  -5   9  13       79.36       59.80     27.25 o 
  -4   9  13      222.00      225.29     17.83 o 
  -3   9  13      111.56       98.47     19.01 o 
  -2   9  13      281.41      261.77     14.56 o 
  -1   9  13       36.22       40.79     12.53 o 
   0   9  13      101.86       94.60     10.28 o 
   1   9  13       40.30       38.05      9.68 o 
   2   9  13       42.42       46.33     12.81 o 
   3   9  13       31.18       14.09      7.79 o 
   4   9  13        8.79        7.36      7.28 o 
   5   9  13       12.17        9.38      9.31 o 
   6   9  13        6.22        6.21      4.13 o 
   7   9  13       27.60       11.50      6.35 o 
   8   9  13       20.77       18.07      6.77 o 
  -8  10  13      116.80      157.52     51.99 o 
  -7  10  13        4.89       11.71     10.57 o 
  -6  10  13      126.56       99.47     32.21 o 
  -5  10  13       81.42       47.96     25.30 o 
  -4  10  13       22.43       21.26      8.56 o 
  -3  10  13       53.99       47.45     15.31 o 
  -2  10  13       34.87       47.70     14.01 o 
  -1  10  13       71.05       75.28     14.85 o 
   0  10  13       77.31       67.16     16.01 o 
   1  10  13       78.50       68.34     19.27 o 
   2  10  13      473.57      518.06     27.17 o 
   3  10  13      156.83      170.20     23.69 o 
   4  10  13      112.00      101.90     24.67 o 
   5  10  13       10.15        8.59      6.54 o 
   6  10  13       53.13       47.20     17.46 o 
   7  10  13        6.04        4.17      7.77 o 
  -5  11  13       10.64       10.87     12.82 o 
  -4  11  13       10.06       27.21     15.50 o 
  -3  11  13      116.93      118.27     35.99 o 
  -2  11  13      229.50      222.87     48.73 o 
  -1  11  13       33.41       37.43     14.80 o 
   0  11  13      119.20      119.03     28.50 o 
   1  11  13      131.62      140.68     31.84 o 
   2  11  13      135.65      154.48     17.86 o 
   3  11  13       48.86       48.90     15.26 o 
   4  11  13       44.07       54.62     14.80 o 
 -15   0  14       48.83       65.46     22.63 o 
 -14   0  14      347.83      397.52     58.16 o 
 -13   0  14      182.93      113.53     28.85 o 
 -12   0  14       24.08       12.92      8.37 o 
 -11   0  14     1392.14     1400.38     42.52 o 
 -10   0  14     2287.97     2348.85     64.93 o 
  -9   0  14      335.73      375.57     49.29 o 
  -8   0  14       63.53       62.85     14.00 o 
  -7   0  14        6.58       14.68      6.38 o 
  -6   0  14      595.02      619.07     23.43 o 
  -5   0  14      689.39      583.24     22.50 o 
  -4   0  14      532.65      539.97     19.84 o 
  -3   0  14      548.14      526.51     18.34 o 
  -2   0  14     1087.23      994.44     25.59 o 
  -1   0  14        5.09        6.77      3.38 o 
   0   0  14       71.69       72.16     44.39 o 
   1   0  14      128.38      139.34     13.49 o 
   2   0  14     3559.49     3966.20    106.85 o 
   3   0  14      200.50      209.65     11.85 o 
   4   0  14     1347.55     1486.41     57.18 o 
   5   0  14      148.12      157.91     11.46 o 
   6   0  14        2.29        8.08      7.12 o 
   7   0  14      995.35      930.68     31.65 o 
   8   0  14       26.18       21.18      6.39 o 
   9   0  14       29.92       24.94      9.82 o 
  10   0  14       53.23       54.84     11.78 o 
  11   0  14       20.84       18.83     12.40 o 
  12   0  14      163.86      123.08     25.91 o 
  13   0  14       14.28       16.67      6.74 o 
 -15   1  14       11.75       21.47      8.69 o 
 -14   1  14      185.60      157.21     14.63 o 
 -13   1  14       68.88       58.26      9.05 o 
 -12   1  14      204.32      207.57     14.29 o 
 -11   1  14     1519.67     1532.11     27.49 o 
 -10   1  14      353.29      386.79     25.76 o 
  -9   1  14      171.33      165.58     11.40 o 
  -8   1  14      390.44      348.14     11.91 o 
  -7   1  14       83.34       89.26      8.01 o 
  -6   1  14       35.55       46.88      6.90 o 
  -5   1  14      240.42      289.92     20.68 o 
  -4   1  14      958.96      874.41     23.09 o 
  -3   1  14      393.59      379.82     10.22 o 
  -2   1  14      144.14      119.94      5.37 o 
  -1   1  14      206.83      240.22     12.92 o 
   0   1  14      226.45      183.43     24.69 o 
   1   1  14     3708.24     3856.22     91.50 o 
   2   1  14      479.70      468.91     13.09 o 
   3   1  14      409.28      440.62     35.34 o 
   4   1  14      667.77      748.00     45.58 o 
   5   1  14      586.47      552.56     23.52 o 
   6   1  14        4.77        3.86      4.16 o 
   7   1  14       66.47       54.64      9.27 o 
   8   1  14     1615.92     1531.69     38.37 o 
   9   1  14        5.39        7.38      3.04 o 
  10   1  14      564.78      666.77     18.71 o 
  11   1  14       57.43       57.16     13.00 o 
  12   1  14       79.24       68.35     15.48 o 
  13   1  14       95.14       74.54     23.89 o 
 -14   2  14       46.66       52.40     16.73 o 
 -13   2  14      103.56       84.93     17.25 o 
 -12   2  14       43.34       32.52     10.86 o 
 -11   2  14      698.90      744.39     38.64 o 
 -10   2  14       27.87       41.87      9.24 o 
  -9   2  14     3482.05     3731.13    106.14 o 
  -8   2  14       14.72       18.34      3.82 o 
  -7   2  14      370.52      371.63     11.62 o 
  -6   2  14      443.81      506.47     16.11 o 
  -5   2  14      495.47      491.77     15.08 o 
  -4   2  14       57.59       64.21      4.85 o 
  -3   2  14     1155.44     1161.95     22.88 o 
  -2   2  14      343.58      468.27     13.92 o 
  -1   2  14       56.83       77.71      4.56 o 
   0   2  14       41.03       46.99      7.69 o 
   1   2  14      786.90      842.90     32.11 o 
   2   2  14      644.26      628.00     26.54 o 
   3   2  14       74.94       81.74      7.93 o 
   4   2  14     1183.32     1236.54     27.98 o 
   5   2  14       74.14       83.66     17.64 o 
   6   2  14     1220.84     1238.58     29.79 o 
   7   2  14      417.62      411.67     11.95 o 
   8   2  14       21.70       28.84      5.98 o 
   9   2  14      267.14      269.22      9.36 o 
  10   2  14       52.10       46.75      9.60 o 
  11   2  14       22.17       17.24      5.71 o 
  12   2  14       69.90       70.92     18.99 o 
  13   2  14      112.47       95.15     25.41 o 
 -14   3  14       59.37      105.26     36.60 o 
 -13   3  14      226.76      240.91     47.45 o 
 -12   3  14      148.01      141.36     19.80 o 
 -11   3  14       75.90       78.38     12.61 o 
 -10   3  14      760.49      822.91     39.51 o 
  -9   3  14      905.28      825.58     18.58 o 
  -8   3  14     3827.42     4379.44    241.03 o 
  -7   3  14     1222.49     1172.75     36.53 o 
  -6   3  14     1246.33     1301.71     41.83 o 
  -5   3  14      416.34      431.86     14.88 o 
  -4   3  14      211.62      233.62     13.43 o 
  -3   3  14      911.47      859.89     26.55 o 
  -2   3  14     1011.89      947.44     45.05 o 
  -1   3  14       82.09       70.56     14.18 o 
   0   3  14     1154.93     1143.39     26.82 o 
   1   3  14      136.18      148.35     10.59 o 
   2   3  14      350.36      357.40     15.88 o 
   3   3  14      407.30      351.03      8.27 o 
   4   3  14      376.46      376.05     28.86 o 
   5   3  14      325.31      338.35     12.57 o 
   6   3  14      513.07      511.20     15.58 o 
   7   3  14      849.94      816.52     29.87 o 
   8   3  14       18.44       13.58      3.86 o 
   9   3  14      421.27      431.81     13.81 o 
  10   3  14       41.82       32.15      9.40 o 
  11   3  14      112.19       94.58     22.85 o 
  12   3  14        5.13        8.75      4.22 o 
  13   3  14      166.46      216.36     38.61 o 
 -14   4  14        9.04       17.10      8.78 o 
 -13   4  14       11.65       10.42     10.58 o 
 -12   4  14      126.93      105.00     23.77 o 
 -11   4  14      180.19      145.52     29.25 o 
 -10   4  14      187.14      183.70     37.41 o 
  -9   4  14     1087.41     1148.53     35.93 o 
  -8   4  14      590.69      541.13     20.92 o 
  -7   4  14     1709.04     1689.53     37.47 o 
  -6   4  14      261.60      274.54     13.62 o 
  -5   4  14      393.36      424.39     21.60 o 
  -4   4  14      200.91      192.09     17.87 o 
  -3   4  14      770.74      843.01     31.16 o 
  -2   4  14      192.62      206.53     17.50 o 
  -1   4  14      893.65      890.61     46.66 o 
   0   4  14      361.43      343.96      9.92 o 
   1   4  14      425.96      392.69      9.72 o 
   2   4  14      371.52      426.46     11.30 o 
   3   4  14      298.56      286.90     11.11 o 
   4   4  14      382.14      369.02      9.06 o 
   5   4  14       78.18       85.24     12.09 o 
   6   4  14      257.26      256.40     12.77 o 
   7   4  14      557.06      522.91     17.96 o 
   8   4  14       57.19       47.91     10.32 o 
   9   4  14       61.59       57.71     13.92 o 
  10   4  14       63.69       66.97     13.17 o 
  11   4  14       67.96       63.82     15.39 o 
  12   4  14        4.03       -2.75      9.06 o 
 -13   5  14       12.99       15.16     11.09 o 
 -12   5  14      143.67      183.96     54.35 o 
 -11   5  14      168.36      152.14     26.70 o 
 -10   5  14      199.07      198.06     16.36 o 
  -9   5  14      221.07      230.67     29.00 o 
  -8   5  14      509.87      470.89     25.16 o 
  -7   5  14      261.03      254.94      7.89 o 
  -6   5  14       54.18       55.54      8.45 o 
  -5   5  14      414.89      421.75     24.97 o 
  -4   5  14      702.79      730.94     29.00 o 
  -3   5  14       72.60       82.89     13.82 o 
  -2   5  14      651.22      654.60     15.21 o 
  -1   5  14      686.31      702.55     15.46 o 
   0   5  14       80.67       72.06      7.00 o 
   1   5  14        9.89       10.56      2.63 o 
   2   5  14      274.48      262.83      7.27 o 
   3   5  14      210.78      198.75     10.49 o 
   4   5  14      123.17      117.42      6.23 o 
   5   5  14      925.81      951.59     28.67 o 
   6   5  14      562.93      552.67     21.32 o 
   7   5  14      229.95      245.84     15.64 o 
   8   5  14      272.37      296.33     14.42 o 
   9   5  14      117.48       93.84     19.30 o 
  10   5  14       28.03       19.11      7.96 o 
  11   5  14      204.84      261.86     26.17 o 
  12   5  14        1.52       16.82     12.12 o 
 -13   6  14      172.70      166.76     39.87 o 
 -12   6  14       51.72       63.99     16.08 o 
 -11   6  14       27.83       16.43     15.26 o 
 -10   6  14       71.81       71.32     19.89 o 
  -9   6  14       88.68       74.76     14.63 o 
  -8   6  14       72.38       58.79     13.72 o 
  -7   6  14      571.61      571.62     27.24 o 
  -6   6  14      134.60      131.21      8.11 o 
  -5   6  14      235.46      260.16     17.15 o 
  -4   6  14      176.92      192.24     14.26 o 
  -3   6  14      663.51      681.78     18.22 o 
  -2   6  14      193.94      176.43      8.66 o 
  -1   6  14      251.72      242.65     11.91 o 
   0   6  14      102.32       86.48      7.97 o 
   1   6  14      900.10      885.43     22.64 o 
   2   6  14     1327.80     1298.09     31.03 o 
   3   6  14       56.82       53.69     11.53 o 
   4   6  14      633.16      616.34     21.07 o 
   5   6  14      485.93      517.46     15.59 o 
   6   6  14      207.14      216.71     16.41 o 
   7   6  14      165.82      205.17     12.84 o 
   8   6  14      143.95      149.65     33.40 o 
   9   6  14      510.59      499.84     17.49 o 
  10   6  14      117.34       81.91     22.26 o 
  11   6  14      127.69      108.40     24.24 o 
 -12   7  14      321.17      415.04     50.02 o 
 -11   7  14      137.73      185.04     42.65 o 
 -10   7  14       69.17       32.41     18.86 o 
  -9   7  14        0.04       13.41      7.17 o 
  -8   7  14       78.95      127.12     31.13 o 
  -7   7  14      386.82      426.53     22.31 o 
  -6   7  14      206.31      174.72     21.28 o 
  -5   7  14      118.31      111.54     10.21 o 
  -4   7  14      510.84      488.26     15.05 o 
  -3   7  14     1155.61     1057.70     48.35 o 
  -2   7  14     1375.89     1409.61     36.58 o 
  -1   7  14     1003.36     1021.13     23.57 o 
   0   7  14      462.66      464.85     10.28 o 
   1   7  14     1297.36     1262.45     32.74 o 
   2   7  14      708.07      687.72     16.50 o 
   3   7  14       19.11       19.41      4.80 o 
   4   7  14      161.90      179.39      9.44 o 
   5   7  14       29.69       26.51      5.81 o 
   6   7  14       12.85        9.99      9.63 o 
   7   7  14       20.60       19.77      7.01 o 
   8   7  14       64.74       72.67     13.09 o 
   9   7  14      185.31      201.78     17.81 o 
  10   7  14      131.10       92.08     20.43 o 
 -11   8  14        0.37       17.29     16.80 o 
 -10   8  14       28.68       35.38     11.53 o 
  -9   8  14      136.29      108.20     22.93 o 
  -8   8  14       50.79       24.53     11.75 o 
  -7   8  14       90.82      117.10     49.44 o 
  -6   8  14      398.82      505.32    112.65 o 
  -5   8  14       19.41       21.01      7.51 o 
  -4   8  14      174.06      192.69     19.80 o 
  -3   8  14      497.16      505.28     21.17 o 
  -2   8  14      170.65      131.36     11.43 o 
  -1   8  14      216.70      212.98     12.89 o 
   0   8  14     1239.92     1186.30     31.41 o 
   1   8  14      131.81       87.89     17.66 o 
   2   8  14       26.60       15.42      7.16 o 
   3   8  14      128.24      107.17     21.74 o 
   4   8  14       91.78       75.31     21.03 o 
   5   8  14        3.03        8.47      3.94 o 
   6   8  14       76.36       65.81     19.31 o 
   7   8  14      136.94      123.54     22.45 o 
   8   8  14      134.07      141.44     13.29 o 
   9   8  14        9.30       28.55     18.40 o 
  -9   9  14        8.41       12.92      9.48 o 
  -8   9  14        2.15       14.66     11.26 o 
  -7   9  14      122.11      115.43     44.97 o 
  -6   9  14       40.38       35.48     16.34 o 
  -5   9  14      127.85      117.34     27.59 o 
  -4   9  14      190.87      174.09     13.24 o 
  -3   9  14      400.74      409.87     16.17 o 
  -2   9  14       18.31       16.40      6.45 o 
  -1   9  14      440.24      451.88     18.37 o 
   0   9  14       88.00       75.38     14.44 o 
   1   9  14       84.94       88.57     16.12 o 
   2   9  14       83.35       84.56     19.30 o 
   3   9  14        0.80       -3.90      7.38 o 
   4   9  14      155.33      173.22     37.83 o 
   5   9  14       50.70       73.03     16.57 o 
   6   9  14        7.77        8.74      7.83 o 
   7   9  14       43.27       36.25     14.83 o 
   8   9  14      172.34      163.29     55.13 o 
  -8  10  14       45.31       40.41     17.00 o 
  -7  10  14       28.51       33.16     16.41 o 
  -6  10  14      189.12      145.82     50.87 o 
  -5  10  14      302.16      371.38     27.06 o 
  -4  10  14        2.96        7.20      6.47 o 
  -3  10  14        2.94       -0.02     10.90 o 
  -2  10  14      164.78      158.12     38.00 o 
  -1  10  14       70.90       71.94     16.27 o 
   0  10  14        0.81        2.38      5.69 o 
   1  10  14       55.94       40.26      9.75 o 
   2  10  14       11.12        5.70      4.18 o 
   3  10  14       36.64       35.59     12.46 o 
   4  10  14      121.32      112.69     35.72 o 
   5  10  14      133.09      120.28     32.06 o 
   6  10  14        6.45       -7.03      7.72 o 
  -5  11  14      182.79      204.33     50.37 o 
  -4  11  14      224.04      207.66     46.67 o 
  -3  11  14      134.96      102.73     35.39 o 
  -2  11  14       77.89       65.92     21.76 o 
  -1  11  14       27.71       18.24     15.77 o 
   0  11  14        6.07        3.53     10.99 o 
   1  11  14      524.99      595.39     16.18 o 
   2  11  14       44.81       54.12     15.48 o 
   3  11  14        0.73        7.82      7.56 o 
   4  11  14       20.17       20.77     11.34 o 
 -14   0  15       97.53      117.47     35.51 o 
 -13   0  15      231.36      237.02     17.00 o 
 -12   0  15       14.38       17.38     11.14 o 
 -11   0  15     1661.12     1781.07    108.66 o 
 -10   0  15       36.62       41.60     12.94 o 
  -9   0  15     1045.63     1019.80     54.00 o 
  -8   0  15        8.08       11.71      7.79 o 
  -7   0  15      483.07      481.89     37.72 o 
  -6   0  15     1294.25     1334.10     52.09 o 
  -5   0  15      503.08      508.28     51.55 o 
  -4   0  15      682.28      599.82     64.72 o 
  -3   0  15      148.90      176.55      7.60 o 
  -2   0  15      116.65      148.92     11.59 o 
  -1   0  15     2713.57     2897.49    131.15 o 
   0   0  15     6164.30     5689.58    145.21 o 
   1   0  15      626.59      676.80     32.41 o 
   2   0  15       96.33      111.05     11.61 o 
   3   0  15       48.31       42.12     18.15 o 
   4   0  15       28.35       42.42     18.57 o 
   5   0  15       44.04       52.72     21.67 o 
   6   0  15      108.88      109.85     28.61 o 
   7   0  15     2577.26     2499.71    103.61 o 
   8   0  15     3003.26     2949.94    102.15 o 
   9   0  15        0.44        4.59      6.28 o 
  10   0  15       41.42       41.20     10.41 o 
  11   0  15       89.00      101.13     31.51 o 
  12   0  15      125.00      135.38     26.47 o 
  13   0  15        2.42        4.80      6.97 o 
 -14   1  15       76.56       54.97     14.93 o 
 -13   1  15       58.06       44.97     12.71 o 
 -12   1  15       84.85       76.03     15.32 o 
 -11   1  15      206.43      241.60     10.23 o 
 -10   1  15       79.29       67.96     14.17 o 
  -9   1  15      414.23      441.52     19.79 o 
  -8   1  15     2481.37     2429.66     71.34 o 
  -7   1  15      337.51      370.04     14.60 o 
  -6   1  15      811.18      776.20     17.28 o 
  -5   1  15     1291.23     1318.81     26.54 o 
  -4   1  15      132.37      162.93      9.53 o 
  -3   1  15     2338.40     2444.30     48.20 o 
  -2   1  15      214.84      230.57     11.39 o 
  -1   1  15        1.66        1.65      5.07 o 
   0   1  15     1203.08     1285.40     27.46 o 
   1   1  15      819.01      687.31     51.95 o 
   2   1  15     1150.67     1143.94     32.41 o 
   3   1  15        1.90        0.87      5.68 o 
   4   1  15      287.48      310.75     33.16 o 
   5   1  15      785.22      839.83     24.69 o 
   6   1  15      398.77      418.51     15.90 o 
   7   1  15      152.17      136.30     22.86 o 
   8   1  15      424.01      407.65     18.29 o 
   9   1  15       49.74       31.78      6.18 o 
  10   1  15      109.27      111.91      9.12 o 
  11   1  15        9.74        4.11      4.54 o 
  12   1  15       92.09       85.88     22.31 o 
  13   1  15      206.22      213.58     18.24 o 
 -14   2  15       29.09       20.45     14.87 o 
 -13   2  15       24.79       16.53      7.03 o 
 -12   2  15      204.51      199.91     17.95 o 
 -11   2  15      102.64       82.71     20.38 o 
 -10   2  15      430.67      452.19     25.30 o 
  -9   2  15      206.83      206.04     10.58 o 
  -8   2  15      212.70      199.63      9.59 o 
  -7   2  15      108.60      112.71      7.74 o 
  -6   2  15      261.68      237.61      8.72 o 
  -5   2  15      234.31      301.00      6.74 o 
  -4   2  15      100.27      113.51      6.68 o 
  -3   2  15     1220.77     1243.45     26.98 o 
  -2   2  15     1974.47     2073.89     50.96 o 
  -1   2  15     1440.35     1591.92     41.26 o 
   0   2  15      428.36      445.39     13.03 o 
   1   2  15      513.24      514.35     17.16 o 
   2   2  15      316.81      326.75     14.47 o 
   3   2  15      248.58      191.36     12.20 o 
   4   2  15      633.53      674.04     23.61 o 
   5   2  15      508.82      529.46     17.41 o 
   6   2  15       54.25       74.52     10.14 o 
   7   2  15      228.43      247.62     14.01 o 
   8   2  15        7.00        7.83      3.22 o 
   9   2  15      249.35      285.70     10.40 o 
  10   2  15       17.82       17.45      5.98 o 
  11   2  15      115.37      109.01     21.83 o 
  12   2  15       44.13       43.04      9.30 o 
  13   2  15        1.43        8.38     12.70 o 
 -14   3  15      117.65      110.13     24.14 o 
 -13   3  15       68.58       50.75     13.64 o 
 -12   3  15      182.95      167.46     14.51 o 
 -11   3  15      386.64      417.16     19.98 o 
 -10   3  15       19.05       16.67      6.07 o 
  -9   3  15      114.56      124.15     18.37 o 
  -8   3  15      595.00      602.05     18.35 o 
  -7   3  15      731.88      733.58     21.70 o 
  -6   3  15       52.85       50.99      8.41 o 
  -5   3  15      480.10      435.15     11.46 o 
  -4   3  15     1342.90     1562.26     35.48 o 
  -3   3  15     1386.79     1481.05     29.44 o 
  -2   3  15      169.20      179.00     25.46 o 
  -1   3  15      658.70      723.16     21.78 o 
   0   3  15     2175.56     2076.02     65.51 o 
   1   3  15      710.57      687.73     17.22 o 
   2   3  15        6.70        8.10      5.70 o 
   3   3  15      237.73      258.37      6.73 o 
   4   3  15       23.34       25.97      6.66 o 
   5   3  15      373.81      381.56      9.90 o 
   6   3  15      106.13      114.52     17.96 o 
   7   3  15      134.94      124.83     18.37 o 
   8   3  15      201.14      173.54      9.22 o 
   9   3  15      172.66      171.82     10.99 o 
  10   3  15        7.04        9.49      4.03 o 
  11   3  15      234.89      283.34     26.63 o 
  12   3  15       44.64       46.42     14.22 o 
  13   3  15       88.22      138.98     41.59 o 
 -14   4  15      305.50      264.26     64.80 o 
 -13   4  15       36.26       43.20     13.26 o 
 -12   4  15      133.93       93.52     19.92 o 
 -11   4  15      131.69       99.96     17.86 o 
 -10   4  15      330.93      310.61     14.10 o 
  -9   4  15      522.86      444.96     33.01 o 
  -8   4  15      294.15      281.75     18.04 o 
  -7   4  15     1102.46     1096.42     38.86 o 
  -6   4  15      310.75      342.55     15.46 o 
  -5   4  15      621.84      663.02     25.34 o 
  -4   4  15       25.71       31.21     14.64 o 
  -3   4  15      532.50      595.66     20.56 o 
  -2   4  15      544.48      524.70     26.24 o 
  -1   4  15      645.59      642.33     27.32 o 
   0   4  15       24.59       24.26      2.33 o 
   1   4  15      786.70      748.50     12.68 o 
   2   4  15      119.51      104.62      5.41 o 
   3   4  15       79.98       69.43     13.74 o 
   4   4  15        9.18        7.82      3.14 o 
   5   4  15     1667.16     1684.02     35.51 o 
   6   4  15      502.24      474.57     16.16 o 
   7   4  15      204.67      229.52     11.26 o 
   8   4  15      136.40      148.91     32.61 o 
   9   4  15       21.36       17.33      6.02 o 
  10   4  15      220.14      185.50     30.77 o 
  11   4  15       67.53       62.77     15.26 o 
  12   4  15        9.03       25.33      8.07 o 
 -13   5  15        3.29       10.95     16.80 o 
 -12   5  15      204.22      233.41     40.43 o 
 -11   5  15       73.42       60.78     16.41 o 
 -10   5  15       25.87       32.61      7.08 o 
  -9   5  15       24.60       19.84      9.80 o 
  -8   5  15     1176.64     1225.33     54.35 o 
  -7   5  15      424.11      411.19     15.73 o 
  -6   5  15      849.74      991.46     22.71 o 
  -5   5  15     1324.90     1372.22     30.89 o 
  -4   5  15      500.18      557.49     17.27 o 
  -3   5  15      418.95      427.76     12.71 o 
  -2   5  15      289.97      261.24     10.61 o 
  -1   5  15      593.00      579.55     27.86 o 
   0   5  15      674.87      648.38     16.26 o 
   1   5  15      123.82      138.28      4.67 o 
   2   5  15      339.36      363.19      6.92 o 
   3   5  15       85.21       72.94     10.96 o 
   4   5  15        6.04        5.82      2.77 o 
   5   5  15      310.15      336.20      9.13 o 
   6   5  15      462.56      451.05     34.98 o 
   7   5  15      232.49      232.80     12.11 o 
   8   5  15      249.31      246.97     36.18 o 
   9   5  15      351.48      397.27     26.53 o 
  10   5  15      230.88      226.45     13.01 o 
  11   5  15      138.34      128.69     28.16 o 
  12   5  15       30.77       31.38     10.45 o 
 -12   6  15        4.90        9.65      7.35 o 
 -11   6  15      184.44      174.51     56.43 o 
 -10   6  15       28.29       24.93     23.70 o 
  -9   6  15       54.35       51.07     12.38 o 
  -8   6  15      378.38      393.71     15.23 o 
  -7   6  15     1401.67     1445.52     29.76 o 
  -6   6  15      176.12      166.23     17.92 o 
  -5   6  15     1619.73     1674.60     43.38 o 
  -4   6  15     1415.48     1440.27     41.22 o 
  -3   6  15     1031.22     1038.35     24.62 o 
  -2   6  15      549.04      575.93     14.75 o 
  -1   6  15       71.27       87.52     12.84 o 
   0   6  15      473.82      482.61     12.28 o 
   1   6  15     1135.75     1105.72     18.41 o 
   2   6  15      206.94      199.25     13.67 o 
   3   6  15       15.11       14.85      4.70 o 
   4   6  15      176.33      190.45     22.04 o 
   5   6  15        0.78        1.43      5.05 o 
   6   6  15       37.13       44.44     12.44 o 
   7   6  15      464.96      462.48     23.11 o 
   8   6  15      152.32      143.71     29.27 o 
   9   6  15        0.67        3.17      7.55 o 
  10   6  15      139.46      131.31     38.51 o 
  11   6  15       75.17       71.18     15.63 o 
 -11   7  15       41.10       36.99     15.06 o 
 -10   7  15      156.88      175.64     52.02 o 
  -9   7  15       30.42       36.95     16.36 o 
  -8   7  15      577.68      594.33     42.99 o 
  -7   7  15      602.29      649.24     49.51 o 
  -6   7  15      220.44      217.64     12.64 o 
  -5   7  15      270.31      292.96     13.01 o 
  -4   7  15       19.36       18.39      4.57 o 
  -3   7  15      282.05      264.70     14.56 o 
  -2   7  15      266.05      251.88     13.84 o 
  -1   7  15      423.99      436.44     11.85 o 
   0   7  15     1095.27     1107.66     39.69 o 
   1   7  15      921.88      930.38     26.14 o 
   2   7  15      440.56      499.60     29.41 o 
   3   7  15       92.12       80.23     16.68 o 
   4   7  15      289.80      308.04     13.59 o 
   5   7  15      107.13       92.83     19.57 o 
   6   7  15       17.58        5.98      5.66 o 
   7   7  15       13.23       20.32      9.23 o 
   8   7  15       58.86       65.40     15.41 o 
   9   7  15        0.18        6.47      5.13 o 
  10   7  15       46.12       48.35     11.99 o 
 -10   8  15       50.07       56.16     21.07 o 
  -9   8  15       85.34       82.77     31.60 o 
  -8   8  15      155.93      184.35     42.67 o 
  -7   8  15      176.73      164.35     47.79 o 
  -6   8  15       26.20       14.82      8.83 o 
  -5   8  15      118.57       97.41     21.79 o 
  -4   8  15        3.58        9.97      4.73 o 
  -3   8  15       32.67       36.96      9.31 o 
  -2   8  15       79.60       68.49     11.91 o 
  -1   8  15       33.88       21.95      7.06 o 
   0   8  15       29.77       26.59      7.35 o 
   1   8  15        1.48        2.15      4.31 o 
   2   8  15       41.73       35.06     11.17 o 
   3   8  15       65.79       65.98     15.05 o 
   4   8  15       56.78       56.76     18.77 o 
   5   8  15       79.14       95.97     27.34 o 
   6   8  15       16.51       19.50      6.45 o 
   7   8  15      143.91      117.34     34.65 o 
   8   8  15       24.13       22.49     16.51 o 
   9   8  15       14.01       21.10      8.29 o 
  -9   9  15       26.43       20.97     13.43 o 
  -8   9  15        1.20       18.10      9.55 o 
  -7   9  15       44.49       45.30     18.72 o 
  -6   9  15      131.97      142.88     31.95 o 
  -5   9  15      398.94      439.27     22.93 o 
  -4   9  15      194.83      218.11     20.55 o 
  -3   9  15       51.30       40.10      8.87 o 
  -2   9  15      419.68      413.14     20.47 o 
  -1   9  15      202.97      174.52     29.92 o 
   0   9  15      162.60      138.62     26.81 o 
   1   9  15       59.73       41.39     14.23 o 
   2   9  15       30.07       27.59      9.06 o 
   3   9  15      276.89      267.07     17.14 o 
   4   9  15      102.89       86.90     30.56 o 
   5   9  15       37.08       52.16     19.24 o 
   6   9  15        5.34       -1.99     10.26 o 
   7   9  15       24.88       24.65     14.29 o 
   8   9  15       11.49       28.33     10.80 o 
  -7  10  15       91.55      112.61     41.36 o 
  -6  10  15       32.70       31.21     13.70 o 
  -5  10  15      202.00      282.97     18.96 o 
  -4  10  15      138.45      173.53     19.42 o 
  -3  10  15      106.75      123.33     32.52 o 
  -2  10  15       64.97       68.71     23.87 o 
  -1  10  15       72.12       61.33     12.39 o 
   0  10  15       10.14       15.20      5.72 o 
   1  10  15       84.45       63.19     14.74 o 
   2  10  15       64.61       51.86     16.66 o 
   3  10  15       43.14       27.45     13.82 o 
   4  10  15       58.31       42.53     25.71 o 
   5  10  15      243.19      264.18     24.20 o 
   6  10  15       13.54       23.12     13.57 o 
  -4  11  15       48.68       33.65     23.74 o 
  -3  11  15      156.34      137.01     30.29 o 
  -2  11  15       74.80       62.36     18.05 o 
  -1  11  15       62.54       42.55     13.00 o 
   0  11  15       45.19       49.54     17.65 o 
   1  11  15       55.19       64.98     22.41 o 
   2  11  15       24.47       28.34     11.44 o 
   3  11  15        5.08       11.78      9.60 o 
 -14   0  16        5.30        2.89      7.19 o 
 -13   0  16       76.61       60.08     28.83 o 
 -12   0  16        1.17        7.84      9.91 o 
 -11   0  16       27.24       37.39     19.25 o 
 -10   0  16      376.20      420.50     30.49 o 
  -9   0  16        5.68        3.95      4.94 o 
  -8   0  16       92.87       71.38     20.63 o 
  -7   0  16      194.82      191.49     25.34 o 
  -6   0  16      188.43      182.51      9.05 o 
  -5   0  16      565.23      538.43     41.78 o 
  -4   0  16      246.26      246.29     10.74 o 
  -3   0  16     4926.86     5347.83    173.58 o 
  -2   0  16       82.29       63.79      9.92 o 
  -1   0  16     1783.01     1860.71     47.84 o 
   0   0  16      138.75      209.88     56.29 o 
   1   0  16     1613.19     1640.02     63.16 o 
   2   0  16       17.81       12.75      8.38 o 
   3   0  16       93.46      122.65     41.79 o 
   4   0  16      340.31      404.77     18.42 o 
   5   0  16     1238.80     1089.32     45.51 o 
   6   0  16      133.61      129.06     38.58 o 
   7   0  16      681.37      647.08     35.55 o 
   8   0  16        0.00        2.66      5.72 o 
   9   0  16       42.42       53.63     16.48 o 
  10   0  16        5.22        7.63      4.73 o 
  11   0  16      201.44      145.09     57.66 o 
  12   0  16      194.82      176.09     52.87 o 
  13   0  16        0.41        4.90      7.11 o 
 -14   1  16       15.69       17.64      6.47 o 
 -13   1  16       21.63       26.85      8.46 o 
 -12   1  16      113.08      119.21     23.72 o 
 -11   1  16      340.98      360.67     18.57 o 
 -10   1  16       20.34       13.61      5.01 o 
  -9   1  16      334.18      322.89     19.11 o 
  -8   1  16      574.35      519.31     15.12 o 
  -7   1  16      178.54      151.18     25.62 o 
  -6   1  16      411.27      413.67     13.24 o 
  -5   1  16     1512.10     1583.64     28.55 o 
  -4   1  16     1209.15     1219.76     22.96 o 
  -3   1  16     1041.93     1150.24     31.11 o 
  -2   1  16       12.15       14.76      2.62 o 
  -1   1  16       81.84       91.38      6.81 o 
   0   1  16      649.25      659.03     25.37 o 
   1   1  16     3100.37     3349.40     81.67 o 
   2   1  16      950.19      966.91     28.01 o 
   3   1  16     1388.30     1392.51     33.92 o 
   4   1  16      174.47      193.45     11.33 o 
   5   1  16       83.24       80.16     22.18 o 
   6   1  16       43.70       35.39      8.38 o 
   7   1  16      169.79      133.53     19.48 o 
   8   1  16      362.97      308.40     34.50 o 
   9   1  16       53.03       60.00     10.98 o 
  10   1  16      255.26      250.25     11.42 o 
  11   1  16       86.39       98.12     11.83 o 
  12   1  16       35.16       42.21     12.57 o 
  13   1  16      120.65      134.74     15.98 o 
 -14   2  16      182.24      157.44     28.19 o 
 -13   2  16       64.86       51.58     16.78 o 
 -12   2  16      250.23      247.68     13.26 o 
 -11   2  16       22.00       17.62      7.22 o 
 -10   2  16      626.12      631.28     17.26 o 
  -9   2  16       89.74       94.60     12.19 o 
  -8   2  16      102.30      113.43     10.00 o 
  -7   2  16     1312.92     1292.49     25.57 o 
  -6   2  16      365.50      365.86     17.76 o 
  -5   2  16      501.39      493.28     19.76 o 
  -4   2  16       31.47       26.68      5.73 o 
  -3   2  16      327.93      355.36     11.23 o 
  -2   2  16     1335.63     1392.95     50.84 o 
  -1   2  16     1567.81     1710.69     36.17 o 
   0   2  16      182.64      161.78     15.96 o 
   1   2  16     3801.99     3823.21    169.74 o 
   2   2  16      438.08      394.76     13.70 o 
   3   2  16      240.44      206.65     18.27 o 
   4   2  16      277.37      279.48     31.60 o 
   5   2  16       45.10       54.46      9.35 o 
   6   2  16       51.07       43.55      8.18 o 
   7   2  16      847.61      856.85     22.05 o 
   8   2  16      388.35      349.16     11.94 o 
   9   2  16       41.46       47.63      7.91 o 
  10   2  16       56.91       47.25     10.54 o 
  11   2  16       36.22       25.23      8.55 o 
  12   2  16        1.56       -3.81      7.25 o 
  13   2  16       48.78       45.61     16.48 o 
 -14   3  16       32.05       21.75     11.30 o 
 -13   3  16      188.18      199.92     40.02 o 
 -12   3  16       18.34       13.82     12.82 o 
 -11   3  16       78.69       61.26     13.84 o 
 -10   3  16      824.55      867.17     43.96 o 
  -9   3  16      110.55      101.41     20.59 o 
  -8   3  16       72.46       62.95      6.57 o 
  -7   3  16      585.91      619.51     27.90 o 
  -6   3  16      538.38      538.77     15.87 o 
  -5   3  16      105.66      103.91      7.07 o 
  -4   3  16       90.66      116.32     22.01 o 
  -3   3  16     1637.25     1617.91     39.44 o 
  -2   3  16       46.93       53.42     10.33 o 
  -1   3  16       71.86       84.49     14.47 o 
   0   3  16     2263.46     2394.16    111.49 o 
   1   3  16      697.61      691.25     15.31 o 
   2   3  16       34.55       49.96     10.85 o 
   3   3  16      138.25      133.15      6.97 o 
   4   3  16      136.05      133.57     12.64 o 
   5   3  16      237.75      221.27      7.03 o 
   6   3  16       77.53       88.20     13.87 o 
   7   3  16       83.89       83.62     14.11 o 
   8   3  16      201.94      217.15     17.34 o 
   9   3  16       48.12       55.15     10.96 o 
  10   3  16      111.01      132.45     29.58 o 
  11   3  16       52.05       49.04     10.69 o 
  12   3  16       34.91       36.30     10.68 o 
 -13   4  16      193.19      152.42     39.88 o 
 -12   4  16      198.55      164.44     37.64 o 
 -11   4  16      139.41      160.52     31.80 o 
 -10   4  16       42.34       35.07     10.09 o 
  -9   4  16       45.63       34.46      7.73 o 
  -8   4  16       42.90       32.62     10.83 o 
  -7   4  16      226.45      299.00     24.44 o 
  -6   4  16       33.51       33.06      9.04 o 
  -5   4  16       78.74       93.06     16.39 o 
  -4   4  16     1925.50     1946.03     46.32 o 
  -3   4  16     1530.64     1536.02     52.84 o 
  -2   4  16     1899.16     1866.51     57.41 o 
  -1   4  16      245.43      234.12     15.34 o 
   0   4  16     1184.87     1202.58     28.21 o 
   1   4  16       23.37       27.45      5.23 o 
   2   4  16      813.04      828.35     20.54 o 
   3   4  16      282.25      281.34      8.80 o 
   4   4  16      163.36      161.91      8.09 o 
   5   4  16      110.75      109.53      8.90 o 
   6   4  16      427.28      402.09     12.77 o 
   7   4  16      143.71      164.21     11.33 o 
   8   4  16       90.89       91.34     23.21 o 
   9   4  16      256.20      254.64     10.96 o 
  10   4  16      578.41      580.63     43.53 o 
  11   4  16      117.19      114.27     27.80 o 
  12   4  16      182.86      241.56     26.18 o 
 -13   5  16       48.59       47.93     17.29 o 
 -12   5  16       42.88       44.99     19.78 o 
 -11   5  16      195.93      244.52     34.99 o 
 -10   5  16       92.24       93.56     24.53 o 
  -9   5  16      243.13      262.77     45.10 o 
  -8   5  16      223.60      203.98     38.98 o 
  -7   5  16      376.19      415.16     17.57 o 
  -6   5  16      843.46      795.31     61.27 o 
  -5   5  16      103.82      101.30     21.77 o 
  -4   5  16      209.11      176.28     14.00 o 
  -3   5  16      314.11      313.12     14.85 o 
  -2   5  16     2346.63     2497.91     43.47 o 
  -1   5  16       46.38       36.69      7.30 o 
   0   5  16      216.56      238.64      7.83 o 
   1   5  16      270.80      223.97      5.51 o 
   2   5  16      228.54      238.78      7.33 o 
   3   5  16      225.57      214.35     10.32 o 
   4   5  16      694.51      692.34     17.90 o 
   5   5  16      108.20      113.52      6.45 o 
   6   5  16      125.33      142.94     23.54 o 
   7   5  16      585.78      624.76     18.61 o 
   8   5  16       76.50       96.66     15.36 o 
   9   5  16      171.28      149.11     26.39 o 
  10   5  16      248.49      241.78     26.85 o 
  11   5  16       48.36       44.79     14.62 o 
 -12   6  16       42.41       46.51     20.42 o 
 -11   6  16       36.16       43.22     16.92 o 
 -10   6  16      201.03      189.68     14.60 o 
  -9   6  16       12.62        9.81      7.00 o 
  -8   6  16       75.35       62.81     16.32 o 
  -7   6  16      272.53      264.12     24.37 o 
  -6   6  16      109.46      129.62     21.82 o 
  -5   6  16      875.53      920.93     25.84 o 
  -4   6  16       95.25       97.28     16.57 o 
  -3   6  16      755.10      774.11     26.52 o 
  -2   6  16      333.40      329.69     12.28 o 
  -1   6  16      689.71      635.43     19.44 o 
   0   6  16      616.14      642.75     19.73 o 
   1   6  16      202.27      165.34     18.15 o 
   2   6  16     1137.31     1130.67     45.72 o 
   3   6  16      187.12      175.38      9.85 o 
   4   6  16      121.90      110.25     21.49 o 
   5   6  16       57.41       36.04     11.59 o 
   6   6  16      408.51      413.16     15.10 o 
   7   6  16       79.66       66.97     16.85 o 
   8   6  16       88.95       77.83     15.22 o 
   9   6  16       29.81       23.06     10.91 o 
  10   6  16      162.04      147.14     39.93 o 
  11   6  16      209.84      219.81     44.44 o 
 -11   7  16      176.20      184.83     48.66 o 
 -10   7  16      157.59      162.73     53.41 o 
  -9   7  16       18.25       27.34     11.54 o 
  -8   7  16       46.00       34.79     10.23 o 
  -7   7  16       17.63       14.71      5.94 o 
  -6   7  16      124.12      132.13     15.44 o 
  -5   7  16       20.08       13.10      5.63 o 
  -4   7  16       52.19       46.97      9.50 o 
  -3   7  16       29.98       24.80      8.04 o 
  -2   7  16     1116.93     1169.91     26.27 o 
  -1   7  16      489.60      530.17     13.47 o 
   0   7  16       56.98       66.36     13.04 o 
   1   7  16      250.70      219.47     13.44 o 
   2   7  16      422.61      447.86     15.27 o 
   3   7  16      523.35      526.65     27.54 o 
   4   7  16      182.84      195.54     49.88 o 
   5   7  16       37.65       45.44     11.63 o 
   6   7  16       40.08       38.06     16.76 o 
   7   7  16       16.61       12.64      6.73 o 
   8   7  16       27.98       31.44     10.96 o 
   9   7  16       72.33       79.77     17.75 o 
  10   7  16       26.57       16.10      7.48 o 
 -10   8  16        3.25       25.87     13.31 o 
  -9   8  16       20.10       12.17     18.03 o 
  -8   8  16       50.69       72.16     20.33 o 
  -7   8  16        4.67       13.07      9.95 o 
  -6   8  16      227.60      189.34     12.01 o 
  -5   8  16       50.66       47.41     11.52 o 
  -4   8  16      235.73      231.56     13.57 o 
  -3   8  16       25.95       35.06      7.28 o 
  -2   8  16      285.48      303.64     13.85 o 
  -1   8  16        9.27        1.98      4.63 o 
   0   8  16        9.40       15.04      5.79 o 
   1   8  16      156.09      161.62     14.36 o 
   2   8  16      155.18      151.82     27.32 o 
   3   8  16       27.53       24.25      6.66 o 
   4   8  16      153.30      104.99     33.44 o 
   5   8  16       15.96       12.62      9.92 o 
   6   8  16       22.18       16.97      7.73 o 
   7   8  16       79.00       88.22     24.03 o 
   8   8  16       64.15       62.02     18.65 o 
   9   8  16      141.20      125.06     31.72 o 
  -9   9  16       38.54       34.93     17.29 o 
  -8   9  16       13.53       11.74     10.54 o 
  -7   9  16       16.66       30.85     13.07 o 
  -6   9  16       34.52       28.39     13.49 o 
  -5   9  16      134.37      147.09     34.76 o 
  -4   9  16        3.30        2.34      6.09 o 
  -3   9  16      104.71       77.86     15.93 o 
  -2   9  16       44.74       53.74     11.61 o 
  -1   9  16       12.01       10.94      5.07 o 
   0   9  16      133.66      116.85     24.20 o 
   1   9  16       14.55        9.75      5.12 o 
   2   9  16       14.13       11.64      8.85 o 
   3   9  16       54.00       44.32     13.57 o 
   4   9  16      123.81      117.16     38.55 o 
   5   9  16       51.46       40.39     15.20 o 
   6   9  16       70.40       60.06     14.48 o 
   7   9  16       48.17       62.19     19.60 o 
  -7  10  16       31.77       38.35     19.94 o 
  -6  10  16       32.39       25.16     16.89 o 
  -5  10  16        7.91       10.87     12.48 o 
  -4  10  16       28.64       37.82     11.89 o 
  -3  10  16       45.31       45.53     12.73 o 
  -2  10  16       10.86       26.27      8.84 o 
  -1  10  16       10.51        7.15      6.20 o 
   0  10  16      121.04      128.39     25.73 o 
   1  10  16      107.02       95.23     26.91 o 
   2  10  16      146.20      146.94     30.13 o 
   3  10  16       25.98       11.21     10.05 o 
   4  10  16       13.84        7.84     11.82 o 
   5  10  16       55.33       42.61     13.28 o 
  -4  11  16       85.08       74.09     29.21 o 
  -3  11  16       63.32       68.06     19.05 o 
  -2  11  16       44.43       40.34     14.16 o 
  -1  11  16        9.09        7.90     12.84 o 
   0  11  16       16.12        9.71     10.46 o 
   1  11  16        6.72        7.43     12.54 o 
   2  11  16       36.49       27.28     11.18 o 
 -14   0  17       75.11       53.58     33.71 o 
 -13   0  17        0.18       11.03     11.06 o 
 -12   0  17        0.02        4.02     10.58 o 
 -11   0  17      152.37      150.75     15.32 o 
 -10   0  17      277.30      260.59     28.44 o 
  -9   0  17       39.18       32.09     12.91 o 
  -8   0  17        8.63        7.47      8.36 o 
  -7   0  17      317.77      302.37     29.80 o 
  -6   0  17        7.83       18.19      6.21 o 
  -5   0  17      408.03      393.21     13.99 o 
  -4   0  17       27.51       21.83      4.54 o 
  -3   0  17      219.53      213.19     10.54 o 
  -2   0  17      320.02      302.62     11.19 o 
  -1   0  17      227.72      241.78     11.81 o 
   0   0  17     1653.59     1555.99     62.18 o 
   1   0  17     3096.43     3231.07    109.91 o 
   2   0  17       88.60      119.88     41.06 o 
   3   0  17       32.07       37.14     22.05 o 
   4   0  17        7.95        9.57     11.98 o 
   5   0  17       34.71       38.32     13.78 o 
   6   0  17       49.56       34.08     10.53 o 
   7   0  17      727.03      706.96     38.36 o 
   8   0  17       31.58       27.03      5.93 o 
   9   0  17        2.34       12.56      6.26 o 
  10   0  17       32.61       25.56     10.18 o 
  11   0  17       31.62       35.72     14.39 o 
  12   0  17        6.33       12.66      9.04 o 
  13   0  17      140.01      160.74     80.89 o 
 -14   1  17       10.34        7.18      7.18 o 
 -13   1  17       88.66       60.05     17.80 o 
 -12   1  17        5.93       11.23      5.21 o 
 -11   1  17      270.16      251.31     22.32 o 
 -10   1  17      107.43       78.43     17.82 o 
  -9   1  17      117.93      125.51     13.18 o 
  -8   1  17      400.19      388.12     13.17 o 
  -7   1  17      824.60      816.81     21.64 o 
  -6   1  17      382.23      351.11      8.57 o 
  -5   1  17      285.79      249.01     12.03 o 
  -4   1  17      111.68      137.34      7.01 o 
  -3   1  17      616.68      612.06     14.78 o 
  -2   1  17      112.17      108.40      9.40 o 
  -1   1  17       87.83       82.03      9.24 o 
   0   1  17      103.43      127.32     11.52 o 
   1   1  17      544.99      498.25     25.08 o 
   2   1  17      216.39      173.65     55.65 o 
   3   1  17       63.65       49.82     19.33 o 
   4   1  17      815.90      775.81     35.01 o 
   5   1  17      448.20      477.16     19.53 o 
   6   1  17      603.22      597.13     22.10 o 
   7   1  17      365.22      360.93     23.63 o 
   8   1  17       25.42       38.58      6.66 o 
   9   1  17      277.87      290.94     10.19 o 
  10   1  17      105.37      100.66     17.43 o 
  11   1  17       54.12       55.15     15.02 o 
  12   1  17       20.61       11.70      6.89 o 
 -14   2  17       42.26       38.55     14.65 o 
 -13   2  17       85.44       69.07     15.69 o 
 -12   2  17      249.68      237.55     20.67 o 
 -11   2  17      782.47      772.67     24.96 o 
 -10   2  17       18.78       22.51      6.09 o 
  -9   2  17       72.13       57.69      9.75 o 
  -8   2  17      106.08      119.98      9.14 o 
  -7   2  17      418.75      439.84     16.61 o 
  -6   2  17      750.39      775.06     18.34 o 
  -5   2  17      806.15      767.79     22.71 o 
  -4   2  17     1174.48     1263.24     35.26 o 
  -3   2  17      544.43      633.88     12.91 o 
  -2   2  17      439.07      401.38     22.23 o 
  -1   2  17      559.92      609.06     26.81 o 
   0   2  17      200.63      217.64      9.95 o 
   1   2  17     1217.37     1228.41     33.54 o 
   2   2  17      150.13      147.33     18.51 o 
   3   2  17      526.84      491.46     21.36 o 
   4   2  17      351.40      343.27     13.52 o 
   5   2  17      451.66      423.68     50.48 o 
   6   2  17      277.78      276.44     11.90 o 
   7   2  17       41.40       43.83     14.02 o 
   8   2  17      181.32      196.51     17.71 o 
   9   2  17      236.56      254.34     14.10 o 
  10   2  17       32.80       30.67      6.10 o 
  11   2  17       98.41       98.29     17.02 o 
  12   2  17      208.51      204.39     14.86 o 
 -14   3  17       99.15       94.78     28.73 o 
 -13   3  17       88.34       76.77     30.10 o 
 -12   3  17       19.81       30.16     12.38 o 
 -11   3  17      246.03      251.69     13.97 o 
 -10   3  17       59.18       54.35     15.05 o 
  -9   3  17      632.55      735.55     24.39 o 
  -8   3  17      653.87      646.33     20.91 o 
  -7   3  17      453.24      408.05     15.71 o 
  -6   3  17     1495.37     1576.11     37.12 o 
  -5   3  17      479.35      497.12     47.94 o 
  -4   3  17      754.33      807.51     28.47 o 
  -3   3  17      140.06      130.39     27.35 o 
  -2   3  17     1152.03     1043.49     52.16 o 
  -1   3  17      799.93      866.78     35.98 o 
   0   3  17      164.41      169.14      5.10 o 
   1   3  17      319.48      298.56     10.20 o 
   2   3  17      117.60      119.89      8.60 o 
   3   3  17      629.95      606.42     12.85 o 
   4   3  17      480.94      543.25     16.32 o 
   5   3  17      174.90      167.49     10.61 o 
   6   3  17      458.48      477.34     14.34 o 
   7   3  17     1048.35     1087.35     31.33 o 
   8   3  17       41.51       44.97      9.28 o 
   9   3  17      235.92      263.60     15.08 o 
  10   3  17      324.64      337.58     18.29 o 
  11   3  17       13.60       19.65      7.25 o 
  12   3  17       63.73       51.98     13.16 o 
 -13   4  17        3.76        7.30      7.54 o 
 -12   4  17      197.61      223.66     14.37 o 
 -11   4  17       39.54       30.56      8.36 o 
 -10   4  17      383.49      425.99     17.26 o 
  -9   4  17      149.17      197.66     22.79 o 
  -8   4  17       31.08       21.46      7.41 o 
  -7   4  17      273.35      235.09     14.85 o 
  -6   4  17      587.55      518.18     32.44 o 
  -5   4  17     4063.02     4206.03    169.96 o 
  -4   4  17      781.03      812.02     25.64 o 
  -3   4  17      251.77      276.10     16.11 o 
  -2   4  17        8.72        6.61      4.90 o 
  -1   4  17       23.97       29.45      6.20 o 
   0   4  17       22.49        7.71      5.28 o 
   1   4  17      233.39      217.13      9.17 o 
   2   4  17      968.80     1000.61     22.95 o 
   3   4  17      132.81      136.20     33.59 o 
   4   4  17       75.51       76.07     12.53 o 
   5   4  17      275.96      256.21      8.33 o 
   6   4  17       43.07       27.66      6.28 o 
   7   4  17       38.43       48.54     11.10 o 
   8   4  17      124.67      112.17     21.17 o 
   9   4  17      176.45      154.59     13.85 o 
  10   4  17       39.67       12.75      8.18 o 
  11   4  17      182.46      152.19     35.95 o 
  12   4  17       33.36       18.93      8.77 o 
 -13   5  17       15.94       16.15      7.26 o 
 -12   5  17       52.52       49.46     12.25 o 
 -11   5  17       48.31       51.82     12.17 o 
 -10   5  17        5.83       12.24      4.96 o 
  -9   5  17        0.50       15.23      6.14 o 
  -8   5  17      131.23      115.56     29.12 o 
  -7   5  17      184.08      216.15     23.00 o 
  -6   5  17     2020.54     2048.22     86.64 o 
  -5   5  17      847.45      915.50     32.05 o 
  -4   5  17      733.91      781.25     46.89 o 
  -3   5  17     2556.15     2719.37     69.05 o 
  -2   5  17      356.21      371.15     22.06 o 
  -1   5  17      240.74      232.73      9.84 o 
   0   5  17      530.26      507.67     19.29 o 
   1   5  17      280.00      238.37      8.87 o 
   2   5  17      311.97      379.52     11.31 o 
   3   5  17      197.17      167.69      7.13 o 
   4   5  17      274.97      246.89      7.49 o 
   5   5  17        8.49       16.72      4.83 o 
   6   5  17      854.10      861.32     24.17 o 
   7   5  17      178.80      170.34     12.45 o 
   8   5  17      284.84      277.12     15.44 o 
   9   5  17      345.74      364.95     52.18 o 
  10   5  17      229.40      265.45     38.39 o 
  11   5  17       17.67       15.00      8.27 o 
 -12   6  17      177.07      172.86     54.34 o 
 -11   6  17       88.07       96.54     39.20 o 
 -10   6  17       94.22       60.35     18.55 o 
  -9   6  17      382.75      415.37     33.07 o 
  -8   6  17       22.79       28.01      9.11 o 
  -7   6  17      185.57      201.24     13.05 o 
  -6   6  17      490.64      495.66     25.13 o 
  -5   6  17        1.37       -2.50      5.59 o 
  -4   6  17     1231.30     1185.62     25.43 o 
  -3   6  17      685.65      702.67     19.87 o 
  -2   6  17      361.34      316.11     11.11 o 
  -1   6  17      722.10      684.05     19.87 o 
   0   6  17       10.20       12.72      4.39 o 
   1   6  17      284.15      300.55     13.00 o 
   2   6  17      255.22      228.87     15.31 o 
   3   6  17       51.17       39.20     10.97 o 
   4   6  17      266.17      263.98     22.21 o 
   5   6  17      221.89      233.43     19.55 o 
   6   6  17      278.36      289.99     11.22 o 
   7   6  17      237.95      232.61     19.94 o 
   8   6  17       44.16       49.82     14.26 o 
   9   6  17      109.96       78.54     20.59 o 
  10   6  17       54.64       51.04     11.85 o 
 -11   7  17       18.17       19.46     10.98 o 
 -10   7  17      188.18      201.40     66.06 o 
  -9   7  17       12.62        9.37      9.97 o 
  -8   7  17      113.35      140.29     26.82 o 
  -7   7  17       19.24       17.32      6.66 o 
  -6   7  17      320.98      329.30     31.19 o 
  -5   7  17      431.83      431.50     18.05 o 
  -4   7  17      264.54      278.07     16.45 o 
  -3   7  17      141.39      174.00     11.28 o 
  -2   7  17      271.32      275.77     18.88 o 
  -1   7  17      122.11      117.86     17.01 o 
   0   7  17        5.60       13.25      4.02 o 
   1   7  17        4.09       16.37      5.63 o 
   2   7  17       66.46       51.65     11.84 o 
   3   7  17       30.50        7.13     13.07 o 
   4   7  17      199.56      210.45     47.66 o 
   5   7  17       40.03       36.38     15.33 o 
   6   7  17       15.88       13.64      6.47 o 
   7   7  17        5.76        7.12      7.18 o 
   8   7  17       50.28       43.05     13.86 o 
   9   7  17       25.66       19.78      7.55 o 
 -10   8  17       25.73       25.09     20.61 o 
  -9   8  17        4.49        5.77     19.56 o 
  -8   8  17      162.77      176.05     52.10 o 
  -7   8  17       77.61       71.17     19.16 o 
  -6   8  17       68.48       49.78     17.60 o 
  -5   8  17      433.70      431.96     27.16 o 
  -4   8  17      170.95      168.00      9.28 o 
  -3   8  17       21.93       38.60      8.70 o 
  -2   8  17      114.14       96.13     16.94 o 
  -1   8  17      200.96      200.91     12.45 o 
   0   8  17      188.23      165.42     27.33 o 
   1   8  17      297.74      275.15     13.41 o 
   2   8  17       77.58       62.51     13.49 o 
   3   8  17      118.51      123.74     37.28 o 
   4   8  17       51.64       42.09     16.03 o 
   5   8  17       27.72       31.25     12.61 o 
   6   8  17        3.18        7.28     11.01 o 
   7   8  17       12.94        6.89      6.54 o 
   8   8  17       37.15       39.28     27.79 o 
  -8   9  17        0.61       13.95      8.26 o 
  -7   9  17       33.11       27.36     17.92 o 
  -6   9  17      253.03      246.74     39.85 o 
  -5   9  17      146.33      140.31     46.44 o 
  -4   9  17       64.58       47.77     11.24 o 
  -3   9  17        9.94       17.05      5.04 o 
  -2   9  17      134.69      133.75     20.08 o 
  -1   9  17      358.76      364.09     15.74 o 
   0   9  17       36.17       36.14     10.44 o 
   1   9  17       51.36       64.20     13.11 o 
   2   9  17      249.42      278.98     15.98 o 
   3   9  17       91.09       99.23     27.87 o 
   4   9  17       29.79       39.58     15.96 o 
   5   9  17       83.50       68.99     17.94 o 
   6   9  17       45.98       49.61     18.09 o 
   7   9  17       31.09       20.94     16.16 o 
  -6  10  17       12.97        8.67      9.16 o 
  -5  10  17       61.00       75.69     27.91 o 
  -4  10  17       17.47       18.34     14.76 o 
  -3  10  17       98.00      113.57     29.05 o 
  -2  10  17       74.17       59.47     22.25 o 
  -1  10  17       95.12      100.69     18.79 o 
   0  10  17       39.49       36.54     14.49 o 
   1  10  17       29.91       20.42     10.26 o 
   2  10  17      150.16      120.65     29.39 o 
   3  10  17       27.44       38.94     12.19 o 
   4  10  17       79.82       52.78     23.72 o 
   5  10  17       30.71       24.31     13.44 o 
  -2  11  17       61.17       65.15     20.96 o 
  -1  11  17       31.10       12.00     10.16 o 
   0  11  17      128.38      113.55     33.47 o 
   1  11  17       21.72       16.64      8.15 o 
 -14   0  18      120.32      177.09     45.51 o 
 -13   0  18        5.40       15.63      8.59 o 
 -12   0  18       70.16       65.62     15.18 o 
 -11   0  18       95.89       73.32     15.98 o 
 -10   0  18       22.27       16.53      8.55 o 
  -9   0  18       37.93       40.09     13.76 o 
  -8   0  18      393.08      358.93     28.20 o 
  -7   0  18      168.21      174.78     10.54 o 
  -6   0  18      771.43      810.15     31.83 o 
  -5   0  18       74.00       68.42      6.14 o 
  -4   0  18       42.63       82.17     12.46 o 
  -3   0  18       15.43       43.31     15.64 o 
  -2   0  18      856.46      849.62     80.31 o 
  -1   0  18       82.38       80.11      5.46 o 
   0   0  18       46.25       58.77     26.99 o 
   1   0  18     1320.09     1198.50     42.06 o 
   2   0  18       28.26       56.39     20.14 o 
   3   0  18       38.71       32.70     20.06 o 
   4   0  18     1051.74     1093.14     47.18 o 
   5   0  18       85.28       53.61     14.25 o 
   6   0  18        4.54        6.01      5.05 o 
   7   0  18      144.06      196.13     51.10 o 
   8   0  18        1.45        1.44      5.22 o 
   9   0  18      115.85      127.17     14.88 o 
  10   0  18       27.22       28.15      6.40 o 
  11   0  18        3.88       17.72     10.07 o 
  12   0  18       36.57       21.80      9.88 o 
 -14   1  18       32.79       31.02     10.62 o 
 -13   1  18        4.93       10.63      8.59 o 
 -12   1  18      173.98      160.39     14.55 o 
 -11   1  18       23.63       30.06      6.11 o 
 -10   1  18      202.32      207.26     11.11 o 
  -9   1  18      243.51      225.09      8.73 o 
  -8   1  18      204.97      209.06      9.38 o 
  -7   1  18       11.99        5.78      4.45 o 
  -6   1  18      434.70      418.70      9.92 o 
  -5   1  18      179.28      160.80     13.54 o 
  -4   1  18      249.38      240.85     14.61 o 
  -3   1  18        5.87        8.96      2.14 o 
  -2   1  18      125.48      113.48     11.17 o 
  -1   1  18      849.08      842.57     20.83 o 
   0   1  18     1271.64     1313.42     31.98 o 
   1   1  18     1034.95     1171.67     56.53 o 
   2   1  18     2692.40     2751.50     59.70 o 
   3   1  18      203.21      218.32     19.64 o 
   4   1  18       56.40       74.54     13.73 o 
   5   1  18      164.53      159.83     35.64 o 
   6   1  18      433.77      448.77     20.60 o 
   7   1  18      698.77      633.95     27.50 o 
   8   1  18      147.99      128.94     18.16 o 
   9   1  18      134.08      147.09     17.79 o 
  10   1  18      241.40      246.42     15.68 o 
  11   1  18      201.47      214.19     16.76 o 
  12   1  18       49.52       36.78     11.55 o 
 -14   2  18       43.20       42.55     15.13 o 
 -13   2  18       54.52       56.42     20.77 o 
 -12   2  18       16.20       20.96     11.38 o 
 -11   2  18      469.00      504.50     30.98 o 
 -10   2  18      158.32      156.51     34.56 o 
  -9   2  18      189.08      191.75     23.50 o 
  -8   2  18      102.52      103.84     10.17 o 
  -7   2  18      378.85      337.70     13.15 o 
  -6   2  18      566.84      568.86     15.54 o 
  -5   2  18      291.81      298.86      9.97 o 
  -4   2  18      643.82      607.77     18.78 o 
  -3   2  18       47.44       74.55     12.13 o 
  -2   2  18      456.48      428.73     12.78 o 
  -1   2  18      629.81      634.22     41.39 o 
   0   2  18      383.88      406.18     12.75 o 
   1   2  18      132.68      101.01     18.16 o 
   2   2  18      379.20      369.01     15.67 o 
   3   2  18      889.07      852.54     39.46 o 
   4   2  18       26.14       28.84      9.26 o 
   5   2  18      416.32      458.31     31.99 o 
   6   2  18      387.46      362.32     14.49 o 
   7   2  18      760.27      741.50     24.23 o 
   8   2  18      642.60      565.62     18.63 o 
   9   2  18      150.68      148.97     22.01 o 
  10   2  18       20.69       22.30      4.88 o 
  11   2  18       87.86       83.50     19.05 o 
  12   2  18      181.64      172.54     27.87 o 
 -13   3  18        3.01       20.23      7.36 o 
 -12   3  18      331.30      396.63     33.06 o 
 -11   3  18       76.81       72.78     20.14 o 
 -10   3  18      604.01      563.95     30.42 o 
  -9   3  18      319.19      377.74     40.74 o 
  -8   3  18       99.56       94.71     21.70 o 
  -7   3  18      223.57      188.65     11.45 o 
  -6   3  18      348.89      289.20     34.15 o 
  -5   3  18     1734.76     1672.38     61.00 o 
  -4   3  18      411.36      346.56     38.99 o 
  -3   3  18      612.12      656.83     23.84 o 
  -2   3  18      447.71      464.63     14.59 o 
  -1   3  18       71.01       86.03     13.44 o 
   0   3  18      595.62      597.20     12.60 o 
   1   3  18     1241.80     1261.70     25.79 o 
   2   3  18      742.60      760.07     25.42 o 
   3   3  18      128.15      135.54     20.67 o 
   4   3  18      959.47      990.74     20.78 o 
   5   3  18      402.67      359.53     19.03 o 
   6   3  18       98.00       93.57     16.68 o 
   7   3  18      106.24       69.23     13.19 o 
   8   3  18      399.68      418.36     13.32 o 
   9   3  18      313.08      304.37     18.74 o 
  10   3  18      248.78      266.58     33.25 o 
  11   3  18      127.14      131.32     24.66 o 
  12   3  18        5.34        2.78      6.95 o 
 -13   4  18       62.63       48.72     17.79 o 
 -12   4  18       24.93       28.59     12.84 o 
 -11   4  18       42.26       28.22      8.48 o 
 -10   4  18       57.17       36.89      9.15 o 
  -9   4  18       12.03        8.76      7.89 o 
  -8   4  18      352.88      359.73     32.70 o 
  -7   4  18      383.83      353.16     30.07 o 
  -6   4  18      598.70      566.78     53.93 o 
  -5   4  18      501.36      489.53     17.51 o 
  -4   4  18     1518.56     1640.97     43.34 o 
  -3   4  18      196.45      220.42     16.22 o 
  -2   4  18     3295.94     3503.54    128.83 o 
  -1   4  18      526.97      486.57     20.09 o 
   0   4  18      206.75      191.10     18.79 o 
   1   4  18      154.41      146.19      6.19 o 
   2   4  18      267.39      287.55     11.22 o 
   3   4  18      281.74      280.29     11.90 o 
   4   4  18       93.95       90.67     13.46 o 
   5   4  18      259.52      295.42     15.80 o 
   6   4  18      197.71      167.37     17.95 o 
   7   4  18      801.54      829.56     23.37 o 
   8   4  18       23.36       36.89      8.09 o 
   9   4  18      297.86      293.32     15.04 o 
  10   4  18       20.10       14.38      6.85 o 
  11   4  18       55.22       50.99     18.62 o 
 -12   5  18      213.20      212.17     23.90 o 
 -11   5  18       22.62       16.71      9.40 o 
 -10   5  18       20.12       11.38      8.97 o 
  -9   5  18      221.24      257.21     16.71 o 
  -8   5  18      123.65      110.41     22.41 o 
  -7   5  18       70.30       85.27     19.98 o 
  -6   5  18      383.54      410.87     22.92 o 
  -5   5  18      153.52      201.59     31.58 o 
  -4   5  18     1285.32     1348.75     41.98 o 
  -3   5  18      757.92      726.74     22.97 o 
  -2   5  18      260.95      246.12     17.79 o 
  -1   5  18     1295.44     1286.28     36.77 o 
   0   5  18        2.00        5.03      4.82 o 
   1   5  18      120.26      113.93     21.14 o 
   2   5  18     1323.18     1336.99     30.36 o 
   3   5  18      159.26      180.44     11.17 o 
   4   5  18     1419.96     1349.67     30.96 o 
   5   5  18      435.08      409.97     14.03 o 
   6   5  18      159.14      157.24     23.85 o 
   7   5  18       22.28       14.87      9.33 o 
   8   5  18      118.72      117.23     19.20 o 
   9   5  18       60.42       73.10      9.83 o 
  10   5  18       52.42       60.41     11.41 o 
  11   5  18      220.09      271.09     45.60 o 
 -12   6  18       26.19       35.95     15.99 o 
 -11   6  18       87.30       92.49     25.10 o 
 -10   6  18       67.93       74.13     18.51 o 
  -9   6  18      197.82      217.15     24.02 o 
  -8   6  18        2.17        6.81      5.64 o 
  -7   6  18      355.90      381.31     16.05 o 
  -6   6  18      622.09      593.79     19.87 o 
  -5   6  18      657.86      681.84     20.84 o 
  -4   6  18       17.95       17.13      7.56 o 
  -3   6  18       69.86       79.23     13.87 o 
  -2   6  18      413.52      400.24     16.95 o 
  -1   6  18        3.32        3.78      4.15 o 
   0   6  18      157.53      154.67     16.96 o 
   1   6  18        2.41        8.29      4.39 o 
   2   6  18     2482.64     2625.95     47.03 o 
   3   6  18      222.97      192.57     22.08 o 
   4   6  18      375.25      360.14     23.15 o 
   5   6  18      208.25      202.65     12.97 o 
   6   6  18       38.30       30.59      7.64 o 
   7   6  18       80.97       71.19     13.35 o 
   8   6  18      252.98      211.56     30.13 o 
   9   6  18      336.42      333.07     34.22 o 
  10   6  18      309.80      319.45     15.25 o 
 -11   7  18       36.39       46.61     19.17 o 
 -10   7  18       83.30       77.67     29.60 o 
  -9   7  18       64.54       75.95     21.40 o 
  -8   7  18      175.07      187.54     17.71 o 
  -7   7  18        5.53        4.55      4.48 o 
  -6   7  18       35.51       36.01      8.77 o 
  -5   7  18      281.29      265.13     12.32 o 
  -4   7  18      305.38      316.62     18.89 o 
  -3   7  18       16.65        7.25      4.52 o 
  -2   7  18       41.53       53.83     11.81 o 
  -1   7  18       28.69       37.23      7.81 o 
   0   7  18       25.22       19.06      4.39 o 
   1   7  18       14.88       16.83      5.80 o 
   2   7  18      149.58      143.87     29.78 o 
   3   7  18       48.86       21.55     12.21 o 
   4   7  18      102.92       76.85     29.24 o 
   5   7  18       44.39       31.64     14.43 o 
   6   7  18       23.38       18.78      8.78 o 
   7   7  18        8.56        8.93      7.24 o 
   8   7  18       50.35       52.57     18.44 o 
   9   7  18       39.44       24.38      8.76 o 
  -9   8  18       94.29       76.22     36.45 o 
  -8   8  18       70.18       46.92     22.78 o 
  -7   8  18       23.59       17.74     11.20 o 
  -6   8  18       51.69       46.77     11.56 o 
  -5   8  18        9.82        6.93      5.02 o 
  -4   8  18       95.64      108.00     20.40 o 
  -3   8  18       28.78       24.27      5.84 o 
  -2   8  18      433.62      423.39     15.41 o 
  -1   8  18        5.12        3.81      4.98 o 
   0   8  18       42.38       32.37      9.90 o 
   1   8  18       45.33       51.55      9.58 o 
   2   8  18       38.19       42.36     11.29 o 
   3   8  18       82.04       61.03     19.70 o 
   4   8  18        6.25       10.44      9.52 o 
   5   8  18      139.90      154.93     52.48 o 
   6   8  18      101.97      115.29     34.54 o 
   7   8  18       15.69        9.19     19.25 o 
   8   8  18      171.06      155.84     55.83 o 
  -8   9  18       27.83       21.54     15.19 o 
  -7   9  18       35.67       27.96     14.13 o 
  -6   9  18       29.69       35.90     18.37 o 
  -5   9  18       37.10       32.68     15.79 o 
  -4   9  18       35.35       26.27      7.51 o 
  -3   9  18      150.90      116.84     32.31 o 
  -2   9  18      126.24       96.64     24.61 o 
  -1   9  18       12.30        5.94      5.58 o 
   0   9  18      171.84      197.40     20.17 o 
   1   9  18       86.09      102.36     20.51 o 
   2   9  18      122.33      124.64     28.30 o 
   3   9  18       37.81       44.23     14.44 o 
   4   9  18      244.45      288.01     17.82 o 
   5   9  18        5.62        1.01      8.08 o 
   6   9  18       50.67       48.13     17.99 o 
  -6  10  18       21.85       13.11      8.83 o 
  -5  10  18       20.21       27.71     28.10 o 
  -4  10  18      137.64      151.40     43.97 o 
  -3  10  18       48.81       66.86     23.60 o 
  -2  10  18       91.45       81.78     18.42 o 
  -1  10  18       26.52       27.40      9.06 o 
   0  10  18       17.99       22.22      7.36 o 
   1  10  18      166.52      108.05     30.32 o 
   2  10  18       48.61       45.11     11.84 o 
   3  10  18       35.87       48.11     16.49 o 
   4  10  18       58.79       37.29     16.15 o 
 -14   0  19       15.17       20.82     15.43 o 
 -13   0  19       37.80       56.08     32.77 o 
 -12   0  19      382.12      375.67     17.66 o 
 -11   0  19      256.80      272.26     42.56 o 
 -10   0  19        0.51        6.07     13.17 o 
  -9   0  19      642.44      649.29     27.41 o 
  -8   0  19        9.31       14.82      6.85 o 
  -7   0  19      202.34      185.00     20.06 o 
  -6   0  19      284.85      252.76     21.05 o 
  -5   0  19      218.90      203.61     19.92 o 
  -4   0  19      633.75      672.93     40.35 o 
  -3   0  19     1350.77     1520.47     82.91 o 
  -2   0  19      378.52      378.92     21.80 o 
  -1   0  19      253.53      239.90     16.60 o 
   0   0  19      205.62      264.50     18.09 o 
   1   0  19      268.08      212.53     22.17 o 
   2   0  19        0.93        2.79      8.99 o 
   3   0  19      262.40      237.15     15.61 o 
   4   0  19       88.61       63.15     19.07 o 
   5   0  19       33.46       26.42      8.81 o 
   6   0  19        0.89       10.14      8.00 o 
   7   0  19     1202.40     1257.88     58.72 o 
   8   0  19       71.15       84.57     21.81 o 
   9   0  19        5.85       10.67     11.85 o 
  10   0  19      239.37      317.56     44.39 o 
  11   0  19        0.02        7.00      8.27 o 
  12   0  19       11.82        5.15      9.46 o 
 -13   1  19       27.85       27.81      7.06 o 
 -12   1  19      117.64       81.45     17.41 o 
 -11   1  19       57.22       57.05     13.45 o 
 -10   1  19      436.35      442.52     19.15 o 
  -9   1  19      121.70      117.85     16.04 o 
  -8   1  19     1662.48     1669.60     37.03 o 
  -7   1  19      572.63      539.79     10.64 o 
  -6   1  19      149.02      106.90      8.49 o 
  -5   1  19       21.94       22.36      6.11 o 
  -4   1  19      316.18      384.10     12.20 o 
  -3   1  19      205.30      200.27      9.42 o 
  -2   1  19      520.45      565.92     30.64 o 
  -1   1  19      643.69      598.48     17.79 o 
   0   1  19      607.80      564.36     28.60 o 
   1   1  19     1338.75     1295.03     51.15 o 
   2   1  19       93.11       93.34     28.97 o 
   3   1  19      524.17      514.48     23.51 o 
   4   1  19       80.47       94.17     16.44 o 
   5   1  19     1327.23     1370.64     48.38 o 
   6   1  19      513.26      463.64     20.59 o 
   7   1  19      217.27      177.44     15.75 o 
   8   1  19       54.25       58.90     12.32 o 
   9   1  19       50.81       49.19      9.20 o 
  10   1  19       42.68       32.38      8.80 o 
  11   1  19      192.28      178.98     21.96 o 
  12   1  19       77.69       63.29     18.79 o 
 -13   2  19       58.70       52.84     14.80 o 
 -12   2  19       72.71       77.70     18.01 o 
 -11   2  19        8.23        7.28      6.80 o 
 -10   2  19      107.28      109.71     23.73 o 
  -9   2  19       67.50       73.80     17.33 o 
  -8   2  19      452.96      413.57     17.28 o 
  -7   2  19       16.92       18.10      5.35 o 
  -6   2  19      321.22      325.22     20.15 o 
  -5   2  19     1261.30     1338.51     30.85 o 
  -4   2  19     1457.43     1413.29     43.55 o 
  -3   2  19      821.59      836.40     28.44 o 
  -2   2  19      477.17      442.92     15.23 o 
  -1   2  19      384.73      427.05     23.81 o 
   0   2  19      315.27      331.52     11.47 o 
   1   2  19       48.31       38.97     13.80 o 
   2   2  19      384.04      375.53     18.21 o 
   3   2  19       17.99       10.31      5.14 o 
   4   2  19      102.55       99.20     21.67 o 
   5   2  19     1154.97     1129.56     41.80 o 
   6   2  19      332.16      342.38     15.15 o 
   7   2  19      315.26      340.67     11.66 o 
   8   2  19       35.04       32.89      6.13 o 
   9   2  19      109.45      108.69     16.71 o 
  10   2  19       40.62       36.23      9.54 o 
  11   2  19        9.66       21.08      7.42 o 
  12   2  19       62.23       49.67     14.92 o 
 -13   3  19       42.46       52.64     13.72 o 
 -12   3  19       12.84        9.83     10.33 o 
 -11   3  19      382.93      363.25     35.59 o 
 -10   3  19       23.78       22.14      9.73 o 
  -9   3  19     1145.96     1178.43     35.73 o 
  -8   3  19      317.38      295.56     22.92 o 
  -7   3  19      415.41      390.83     48.09 o 
  -6   3  19       65.45       57.22     11.56 o 
  -5   3  19      166.71      156.58     29.76 o 
  -4   3  19     1066.94     1087.65     43.27 o 
  -3   3  19      603.42      647.72     36.73 o 
  -2   3  19       68.39       62.36     10.49 o 
  -1   3  19     1382.87     1465.25     74.44 o 
   0   3  19      334.27      310.93     13.43 o 
   1   3  19      434.55      451.79     16.50 o 
   2   3  19       16.62        7.49      4.24 o 
   3   3  19      646.02      570.98     90.74 o 
   4   3  19       39.00       30.92      6.60 o 
   5   3  19       99.62      110.00     15.40 o 
   6   3  19      418.98      423.93     15.09 o 
   7   3  19      179.66      173.75      9.92 o 
   8   3  19      188.88      190.44     27.14 o 
   9   3  19      102.70      101.61     18.19 o 
  10   3  19      146.66      134.10     25.67 o 
  11   3  19      115.18      119.35     34.66 o 
 -13   4  19        0.15       10.57      7.15 o 
 -12   4  19       59.99       68.59     22.45 o 
 -11   4  19      102.69       84.31     23.70 o 
 -10   4  19       51.75       75.96     25.70 o 
  -9   4  19        4.57        2.61      7.88 o 
  -8   4  19      331.78      283.56     18.48 o 
  -7   4  19      123.63      117.08     24.37 o 
  -6   4  19      125.34      101.85     23.34 o 
  -5   4  19     1922.64     2088.86     66.36 o 
  -4   4  19     1470.22     1519.46     40.56 o 
  -3   4  19     1028.03     1044.21     55.65 o 
  -2   4  19      577.65      567.53     18.67 o 
  -1   4  19     1691.02     1778.40     47.54 o 
   0   4  19      519.61      448.91     20.83 o 
   1   4  19     2213.63     2266.02     54.57 o 
   2   4  19      315.99      271.34     15.34 o 
   3   4  19     1552.13     1594.95     39.92 o 
   4   4  19      193.03      182.92      8.30 o 
   5   4  19      384.90      382.80     16.07 o 
   6   4  19      181.55      188.36      8.77 o 
   7   4  19      364.00      335.42     13.33 o 
   8   4  19      227.24      225.13     16.09 o 
   9   4  19      245.20      308.12     25.17 o 
  10   4  19      104.31       98.61     27.56 o 
  11   4  19      130.23      105.47     23.50 o 
 -12   5  19       27.36       21.64      7.63 o 
 -11   5  19        9.15       10.69      5.48 o 
 -10   5  19       51.93       32.96      7.94 o 
  -9   5  19      168.07      163.89     35.40 o 
  -8   5  19       18.53       12.27      4.83 o 
  -7   5  19      316.24      267.89     18.18 o 
  -6   5  19      567.88      605.40     24.76 o 
  -5   5  19      870.39      887.78     50.47 o 
  -4   5  19      408.72      383.67     18.74 o 
  -3   5  19      711.07      768.44     24.36 o 
  -2   5  19      495.89      551.90     15.13 o 
  -1   5  19     2515.34     2556.11     86.98 o 
   0   5  19      636.37      657.73     25.83 o 
   1   5  19      397.60      317.98     10.75 o 
   2   5  19      411.84      354.87     26.55 o 
   3   5  19      453.78      493.78     18.91 o 
   4   5  19      142.61      142.79     19.71 o 
   5   5  19      255.54      230.28     24.63 o 
   6   5  19      147.93      118.50     21.16 o 
   7   5  19      443.43      437.13     20.67 o 
   8   5  19       52.61       57.22     10.77 o 
   9   5  19      248.75      229.65     33.96 o 
  10   5  19        6.71       11.20     10.57 o 
 -11   6  19       11.99       14.64     10.86 o 
 -10   6  19       12.40       19.64      7.37 o 
  -9   6  19      343.05      354.51     23.95 o 
  -8   6  19      179.84      156.34     30.79 o 
  -7   6  19       11.94       16.31      4.29 o 
  -6   6  19       74.31       57.73     10.43 o 
  -5   6  19       34.05       40.21     11.09 o 
  -4   6  19      357.22      364.72     14.66 o 
  -3   6  19      232.68      255.95     13.14 o 
  -2   6  19      398.49      373.82     13.29 o 
  -1   6  19     1240.64     1275.85     27.33 o 
   0   6  19      279.12      312.18     13.06 o 
   1   6  19      241.66      254.88      9.83 o 
   2   6  19      479.15      453.90     32.85 o 
   3   6  19       37.86       27.30      7.72 o 
   4   6  19       29.55       32.90     11.23 o 
   5   6  19      488.53      465.69     18.46 o 
   6   6  19      193.37      170.15     13.46 o 
   7   6  19      144.96      129.30     30.88 o 
   8   6  19       14.77       15.53      5.91 o 
   9   6  19       17.65        8.72      7.76 o 
  10   6  19       20.20       21.67      6.67 o 
 -10   7  19        9.23       21.78     11.09 o 
  -9   7  19       30.27       25.42     10.71 o 
  -8   7  19       27.16       14.81     10.10 o 
  -7   7  19        2.27        7.84      5.93 o 
  -6   7  19       41.02       34.56      6.20 o 
  -5   7  19      171.39      144.94     17.31 o 
  -4   7  19       61.41       52.85      9.91 o 
  -3   7  19      189.34      174.35     11.97 o 
  -2   7  19       54.44       45.63      9.91 o 
  -1   7  19       19.03        9.91      5.38 o 
   0   7  19      149.01      144.86     11.09 o 
   1   7  19        6.68       14.63      6.73 o 
   2   7  19      628.17      613.89     36.22 o 
   3   7  19      307.86      284.88     14.67 o 
   4   7  19      152.64      131.51     39.63 o 
   5   7  19      277.17      283.60     46.70 o 
   6   7  19       65.85       56.44     19.81 o 
   7   7  19      114.70      107.89     25.21 o 
   8   7  19        7.09        4.88      8.30 o 
   9   7  19       29.35       11.92     13.87 o 
  -9   8  19        7.29       -0.49     11.89 o 
  -8   8  19        0.83        6.57     10.17 o 
  -7   8  19       58.19       50.00     23.46 o 
  -6   8  19        4.71       -1.98      8.70 o 
  -5   8  19       54.34       62.25     16.62 o 
  -4   8  19       80.27       54.85      9.67 o 
  -3   8  19      634.53      677.70     23.57 o 
  -2   8  19      161.79      185.43     24.09 o 
  -1   8  19      274.91      306.37     14.04 o 
   0   8  19      130.58      136.15     26.63 o 
   1   8  19       91.22       94.83     21.60 o 
   2   8  19       20.85       16.19      4.85 o 
   3   8  19        9.11       18.58      6.99 o 
   4   8  19      218.30      205.46     60.60 o 
   5   8  19      137.99       92.93     37.36 o 
   6   8  19        8.80        8.08      7.80 o 
   7   8  19      278.24      349.74     19.96 o 
  -7   9  19        3.93       23.36     15.59 o 
  -6   9  19       39.63       24.78     19.04 o 
  -5   9  19       25.69       34.38     12.40 o 
  -4   9  19       13.81       11.32      4.81 o 
  -3   9  19      122.28       99.45     23.94 o 
  -2   9  19       49.85       34.06     11.94 o 
  -1   9  19       79.98       69.30     14.85 o 
   0   9  19       47.34       45.53      9.93 o 
   1   9  19      180.28      189.61     16.69 o 
   2   9  19       15.06        8.97      8.75 o 
   3   9  19       26.73       24.73     12.90 o 
   4   9  19       36.41       26.53     12.34 o 
   5   9  19       11.90       -0.99      9.74 o 
   6   9  19       67.16       50.14     19.50 o 
  -5  10  19       59.59       58.08     34.99 o 
  -4  10  19       25.88       26.32     11.84 o 
  -3  10  19       27.35       11.69     10.48 o 
  -2  10  19        7.68        4.67      4.91 o 
  -1  10  19       55.26       36.60     10.91 o 
   0  10  19       21.48       20.60      8.18 o 
   1  10  19       20.30       11.82      7.52 o 
   2  10  19       83.24       68.70     16.80 o 
   3  10  19       53.48       39.66     23.89 o 
 -13   0  20       42.90       15.01     26.72 o 
 -12   0  20       49.29       74.19     51.68 o 
 -11   0  20       96.37       71.51     20.68 o 
 -10   0  20       20.22       15.54      7.59 o 
  -9   0  20      414.13      434.63     26.60 o 
  -8   0  20     1182.11     1064.94     37.63 o 
  -7   0  20      120.31      118.80     17.22 o 
  -6   0  20     1227.64     1143.28     37.82 o 
  -5   0  20      750.71      688.55     26.32 o 
  -4   0  20     1433.69     1583.18     46.08 o 
  -3   0  20       14.96        8.54      5.25 o 
  -2   0  20        5.64        8.44      2.37 o 
  -1   0  20        0.37        8.88      9.53 o 
   0   0  20     1998.17     2005.10     80.87 o 
   1   0  20      147.25      166.93     46.40 o 
   2   0  20      483.60      469.55     29.68 o 
   3   0  20      131.78      130.13     12.30 o 
   4   0  20     1001.22     1060.23     74.02 o 
   5   0  20       16.32        1.99     16.57 o 
   6   0  20     2973.73     3013.10    105.29 o 
   7   0  20       21.19        9.00      9.72 o 
   8   0  20      106.23       80.39     18.96 o 
   9   0  20      230.10      235.99     11.65 o 
  10   0  20       54.20       59.25     20.62 o 
  11   0  20       12.76       21.86     13.63 o 
  12   0  20       28.22       24.31     16.88 o 
 -13   1  20        1.50       16.95      9.56 o 
 -12   1  20      104.83       94.82     25.71 o 
 -11   1  20      509.99      605.68     59.07 o 
 -10   1  20       80.97       64.95     15.57 o 
  -9   1  20       67.96       44.33     15.32 o 
  -8   1  20      281.91      308.37     13.47 o 
  -7   1  20       25.63       15.18      4.58 o 
  -6   1  20      463.70      451.41     13.45 o 
  -5   1  20      349.59      343.78     10.28 o 
  -4   1  20       16.78       16.41      3.18 o 
  -3   1  20       17.47       18.54      4.26 o 
  -2   1  20       94.67       87.65     17.01 o 
  -1   1  20      432.19      440.59     21.74 o 
   0   1  20      856.59      867.50     36.73 o 
   1   1  20      572.19      576.09     52.66 o 
   2   1  20       34.77       43.05     11.73 o 
   3   1  20      292.75      358.84     24.12 o 
   4   1  20       18.28       11.57      7.37 o 
   5   1  20      325.01      347.05     20.23 o 
   6   1  20      499.31      521.89     17.22 o 
   7   1  20      710.15      711.73     43.46 o 
   8   1  20       62.51       79.86     13.56 o 
   9   1  20      115.66      121.88     20.92 o 
  10   1  20      114.18      128.96     16.96 o 
  11   1  20      284.99      331.38     18.79 o 
 -13   2  20       23.68       29.17     10.82 o 
 -12   2  20        2.19       12.47      7.15 o 
 -11   2  20       21.39       21.22      8.52 o 
 -10   2  20        9.09        6.29      8.75 o 
  -9   2  20      125.86      118.19     29.87 o 
  -8   2  20      193.86      197.04     35.17 o 
  -7   2  20      680.85      662.32     19.88 o 
  -6   2  20      180.56      211.68     14.33 o 
  -5   2  20       23.10       20.41      6.33 o 
  -4   2  20      175.88      173.22     18.84 o 
  -3   2  20        8.23       11.56      5.27 o 
  -2   2  20      870.13      914.24     19.13 o 
  -1   2  20      176.01      206.52     26.06 o 
   0   2  20      115.14      112.07     23.86 o 
   1   2  20      205.74      232.83     15.98 o 
   2   2  20      833.93      788.79     27.42 o 
   3   2  20      555.22      544.22     15.54 o 
   4   2  20      337.93      306.38     28.88 o 
   5   2  20      342.12      254.36     51.29 o 
   6   2  20      721.48      752.08     29.82 o 
   7   2  20      388.47      392.43     14.77 o 
   8   2  20       66.84       68.93     11.31 o 
   9   2  20        8.12        6.62      2.96 o 
  10   2  20       99.49       93.59     17.91 o 
  11   2  20       34.85       29.57      6.92 o 
 -13   3  20       93.92       70.77     28.56 o 
 -12   3  20       35.13       40.88     12.16 o 
 -11   3  20       81.70       66.71     15.85 o 
 -10   3  20       55.48       41.62     12.10 o 
  -9   3  20      275.56      310.80     19.01 o 
  -8   3  20      383.94      407.75     28.34 o 
  -7   3  20       36.65       25.71      8.43 o 
  -6   3  20      100.85       84.23     18.78 o 
  -5   3  20      378.33      408.88     33.49 o 
  -4   3  20      155.65      179.96     31.73 o 
  -3   3  20      207.48      233.54     24.90 o 
  -2   3  20      190.33      162.95     11.70 o 
  -1   3  20     1000.57      947.97     27.82 o 
   0   3  20     1973.80     1934.00     85.11 o 
   1   3  20       18.31       13.82      4.09 o 
   2   3  20     1961.41     2027.98     48.43 o 
   3   3  20       34.44       19.62      6.32 o 
   4   3  20       24.26       21.35      7.48 o 
   5   3  20      833.67      813.93     21.43 o 
   6   3  20       32.98       27.93      7.62 o 
   7   3  20      121.98      109.78     18.53 o 
   8   3  20      260.63      283.06      9.81 o 
   9   3  20       53.89       37.60     10.16 o 
  10   3  20       39.08       34.27      8.25 o 
  11   3  20       24.23       12.84      8.13 o 
 -12   4  20        7.05       12.92      7.31 o 
 -11   4  20       25.05       26.09      9.56 o 
 -10   4  20      134.24      106.12     20.47 o 
  -9   4  20      107.68       87.21     16.58 o 
  -8   4  20      146.60      170.68     20.34 o 
  -7   4  20       47.25       44.06     13.65 o 
  -6   4  20      156.22      138.92     26.73 o 
  -5   4  20      209.08      238.26     16.62 o 
  -4   4  20       81.65      108.38     14.26 o 
  -3   4  20      127.78      129.04     21.97 o 
  -2   4  20     1790.68     1692.31     67.10 o 
  -1   4  20      658.96      667.02     59.71 o 
   0   4  20      753.68      730.74     20.51 o 
   1   4  20      675.55      669.83     24.02 o 
   2   4  20       31.54       36.34      8.19 o 
   3   4  20      110.32       87.46     14.27 o 
   4   4  20      197.90      177.52      8.64 o 
   5   4  20      451.25      431.54     11.03 o 
   6   4  20       99.66       86.12     17.86 o 
   7   4  20      382.00      398.66     29.23 o 
   8   4  20      277.78      334.01     40.66 o 
   9   4  20      161.65      175.93     41.85 o 
  10   4  20       50.25       51.02     14.80 o 
  11   4  20      191.51      168.87     58.45 o 
 -12   5  20       10.95        4.65     10.77 o 
 -11   5  20       25.72       25.39      7.50 o 
 -10   5  20      174.79      181.28     15.92 o 
  -9   5  20       84.71       85.32     17.28 o 
  -8   5  20      142.87      138.82     22.09 o 
  -7   5  20      452.20      416.20     16.14 o 
  -6   5  20      141.40      162.81     33.00 o 
  -5   5  20      316.42      291.46     19.04 o 
  -4   5  20      451.88      407.68     32.70 o 
  -3   5  20      403.64      398.51     27.00 o 
  -2   5  20      334.46      377.85     18.35 o 
  -1   5  20      204.93      216.63     18.46 o 
   0   5  20     2920.04     3067.86     54.07 o 
   1   5  20       18.42       11.37      5.86 o 
   2   5  20       51.89       34.44      9.62 o 
   3   5  20      248.27      237.08      9.41 o 
   4   5  20       16.94       12.64      7.15 o 
   5   5  20      410.76      397.18     19.29 o 
   6   5  20      589.21      718.19     32.05 o 
   7   5  20       30.67       27.32      6.33 o 
   8   5  20       41.66       37.71      9.55 o 
   9   5  20       24.03       17.99      6.78 o 
  10   5  20       48.47       47.20     11.04 o 
 -11   6  20      155.69      195.76     50.07 o 
 -10   6  20       55.39       41.48     19.97 o 
  -9   6  20       50.78       48.45     12.37 o 
  -8   6  20      175.46      229.32     29.66 o 
  -7   6  20       33.53       39.12      9.27 o 
  -6   6  20        6.74       11.90      5.23 o 
  -5   6  20       18.40       10.78      5.86 o 
  -4   6  20     1238.35     1255.82     28.01 o 
  -3   6  20       98.31       89.99     14.67 o 
  -2   6  20      782.34      750.55     22.90 o 
  -1   6  20      482.56      434.39     17.73 o 
   0   6  20      132.49      125.45     20.29 o 
   1   6  20       98.20       71.19     14.52 o 
   2   6  20     1262.50     1394.12     49.31 o 
   3   6  20      503.81      488.85     25.17 o 
   4   6  20      577.53      560.13     22.69 o 
   5   6  20      128.70      121.63     27.54 o 
   6   6  20        7.27       -5.70     11.89 o 
   7   6  20       62.59       60.76     27.03 o 
   8   6  20        0.13        8.73     11.52 o 
   9   6  20      258.92      301.86     15.83 o 
 -10   7  20       89.43       94.60     26.70 o 
  -9   7  20       51.05       63.50     18.02 o 
  -8   7  20      126.37      162.80     16.11 o 
  -7   7  20       12.26        9.91      5.01 o 
  -6   7  20        5.84        9.30      4.65 o 
  -5   7  20      382.40      409.86     18.67 o 
  -4   7  20      108.60      149.84     19.13 o 
  -3   7  20      199.13      168.24     18.48 o 
  -2   7  20      110.92      113.35     17.13 o 
  -1   7  20      102.02      127.01     20.28 o 
   0   7  20      381.70      369.04     25.22 o 
   1   7  20        9.40        9.53      6.52 o 
   2   7  20       55.53       22.42     14.72 o 
   3   7  20       20.39       37.32     10.62 o 
   4   7  20      186.61      181.85     45.14 o 
   5   7  20      209.16      222.28     25.11 o 
   6   7  20       11.35       14.02      9.27 o 
   7   7  20      134.74      152.77     45.82 o 
   8   7  20       12.46       11.69      7.06 o 
  -9   8  20       24.81       17.57     10.17 o 
  -8   8  20      121.34      160.11     48.58 o 
  -7   8  20       33.46       12.92     15.68 o 
  -6   8  20      159.91      160.96     13.84 o 
  -5   8  20      136.29      103.16     20.34 o 
  -4   8  20       77.92       62.65     10.13 o 
  -3   8  20       51.32       31.75      8.20 o 
  -2   8  20      148.84      134.65     24.29 o 
  -1   8  20      121.39      123.81     22.45 o 
   0   8  20      112.45       94.25     21.33 o 
   1   8  20       81.70       88.13     16.46 o 
   2   8  20       61.80       63.29     12.50 o 
   3   8  20       33.94       28.44     11.26 o 
   4   8  20      243.67      257.93     52.30 o 
   5   8  20      105.07       68.83     34.32 o 
   6   8  20       29.69       38.65     15.87 o 
   7   8  20       18.81       14.22      9.44 o 
  -7   9  20       16.30       14.54     15.76 o 
  -6   9  20       65.74       85.01     26.87 o 
  -5   9  20      113.37      122.26     33.39 o 
  -4   9  20       85.78       58.82     12.99 o 
  -3   9  20      465.25      513.07     14.57 o 
  -2   9  20      335.81      346.17     16.39 o 
  -1   9  20       37.35       37.85     11.45 o 
   0   9  20      163.02      147.31     27.22 o 
   1   9  20       93.01      112.82     25.15 o 
   2   9  20      148.88      122.91     25.08 o 
   3   9  20       93.07       72.29     26.46 o 
   4   9  20       36.33       39.93     16.17 o 
   5   9  20      175.53      204.04     18.31 o 
  -4  10  20        0.30       -2.33     15.08 o 
  -3  10  20       71.49       56.51     25.41 o 
  -2  10  20       92.56       95.27     22.62 o 
  -1  10  20       21.85       27.48      9.64 o 
   0  10  20      106.02       94.90     19.81 o 
   1  10  20       15.58       18.39      8.10 o 
   2  10  20       95.08       81.05     23.04 o 
 -13   0  21       33.25       44.25     28.90 o 
 -12   0  21        8.94       32.92     32.42 o 
 -11   0  21        0.13       27.79     18.10 o 
 -10   0  21      244.80      230.39     25.25 o 
  -9   0  21        8.79       19.19      9.33 o 
  -8   0  21      162.76      138.18      9.82 o 
  -7   0  21     1161.65     1203.41     35.73 o 
  -6   0  21      188.26      170.85      9.66 o 
  -5   0  21        6.60       10.03     12.17 o 
  -4   0  21      161.20      158.47     12.34 o 
  -3   0  21     1148.75     1171.76     31.46 o 
  -2   0  21      486.19      451.51     18.82 o 
  -1   0  21      971.72      935.79     28.47 o 
   1   0  21     1616.87     1782.16     61.77 o 
   2   0  21       19.96       11.25      8.08 o 
   3   0  21      106.77      126.05     34.70 o 
   4   0  21      356.49      368.58     96.62 o 
   5   0  21     1806.76     1798.76     67.76 o 
   6   0  21      557.60      548.00    133.42 o 
   7   0  21        5.20       15.04      7.50 o 
   8   0  21      120.91      114.93     23.66 o 
   9   0  21        2.20        2.27      5.55 o 
  10   0  21      226.33      236.19     25.75 o 
  11   0  21       11.45       15.96     13.66 o 
 -13   1  21       49.05       48.60     21.11 o 
 -12   1  21       10.61       21.06     12.22 o 
 -11   1  21       18.62       15.00      9.36 o 
 -10   1  21      116.40       97.10     20.91 o 
  -9   1  21      120.22      116.57     25.03 o 
  -8   1  21      106.70       92.12     20.17 o 
  -7   1  21       45.82       54.92     13.59 o 
  -6   1  21      823.59      905.27     28.96 o 
  -5   1  21     1696.66     1736.15     37.93 o 
  -4   1  21      770.90      800.65     18.32 o 
  -3   1  21      552.45      582.22     16.46 o 
  -2   1  21      128.52      138.98     23.10 o 
  -1   1  21       41.35       53.34      9.33 o 
   0   1  21     1873.10     1764.09     62.97 o 
   1   1  21      294.46      278.03     18.20 o 
   2   1  21      197.32      189.74     10.54 o 
   3   1  21      732.33      624.00     35.87 o 
   4   1  21      215.38      180.32     34.82 o 
   5   1  21      565.27      560.20     26.59 o 
   6   1  21      242.80      249.89     19.93 o 
   7   1  21      212.94      189.69     34.38 o 
   8   1  21       10.09       11.30      6.36 o 
   9   1  21       82.78       75.64     13.21 o 
  10   1  21      277.75      303.93     14.68 o 
  11   1  21        7.39        3.91      4.64 o 
 -13   2  21      235.93      245.95     39.53 o 
 -12   2  21      115.03      126.00     29.66 o 
 -11   2  21       54.29       55.17     14.65 o 
 -10   2  21       98.15       80.71     19.30 o 
  -9   2  21       88.04       55.71     16.57 o 
  -8   2  21       74.47       59.87     15.90 o 
  -7   2  21      299.78      304.87     29.39 o 
  -6   2  21      419.34      442.93     30.01 o 
  -5   2  21      731.83      693.48     23.72 o 
  -4   2  21      361.44      348.62     17.48 o 
  -3   2  21      106.59       87.31     14.19 o 
  -2   2  21     2252.29     2310.83    109.73 o 
  -1   2  21      235.93      244.16     13.40 o 
   0   2  21     1378.57     1449.39     31.41 o 
   1   2  21      666.19      670.34     20.85 o 
   2   2  21     1394.64     1410.25     44.33 o 
   3   2  21      112.36      128.97     22.58 o 
   4   2  21      134.56       92.17     22.10 o 
   5   2  21       46.23       59.44     15.23 o 
   6   2  21      944.50      927.79     25.18 o 
   7   2  21      118.10      104.24     18.45 o 
   8   2  21      186.57      161.24     12.75 o 
   9   2  21       14.02       11.81      4.18 o 
  10   2  21      108.70      104.21     22.29 o 
  11   2  21       57.52       37.16      9.82 o 
 -12   3  21       16.84       15.99      8.69 o 
 -11   3  21       16.48       11.93      6.52 o 
 -10   3  21        1.52        6.35      6.77 o 
  -9   3  21      301.47      261.75     26.17 o 
  -8   3  21       75.48       58.76     18.09 o 
  -7   3  21      337.03      297.54     25.85 o 
  -6   3  21      513.66      515.60     14.03 o 
  -5   3  21      148.35      125.96     22.39 o 
  -4   3  21      574.90      637.47     42.60 o 
  -3   3  21      247.55      213.18     14.47 o 
  -2   3  21      644.08      657.97     19.10 o 
  -1   3  21     2187.06     2225.93     78.23 o 
   0   3  21     2018.49     2019.45     52.65 o 
   1   3  21      313.82      301.38     22.92 o 
   2   3  21      203.54      166.72     35.66 o 
   3   3  21      240.28      197.64     13.90 o 
   4   3  21      626.42      543.53     19.17 o 
   5   3  21      565.33      580.76     13.15 o 
   6   3  21       73.43       71.40     10.24 o 
   7   3  21      261.67      252.65     11.48 o 
   8   3  21       22.43       22.71      4.48 o 
   9   3  21      463.61      512.56     17.47 o 
  10   3  21       57.89       48.39     18.05 o 
  11   3  21      252.22      262.01     20.24 o 
 -12   4  21      100.86       94.72     32.09 o 
 -11   4  21       37.08       31.77     11.85 o 
 -10   4  21       10.87       12.89      7.80 o 
  -9   4  21       78.51       73.91     17.66 o 
  -8   4  21       40.19       36.85     12.21 o 
  -7   4  21      153.81      167.84     28.48 o 
  -6   4  21      235.30      226.28     18.73 o 
  -5   4  21      116.06      114.74     24.89 o 
  -4   4  21      115.12       96.00     14.36 o 
  -3   4  21      148.11       93.03     28.20 o 
  -2   4  21      731.98      767.42     28.16 o 
  -1   4  21      337.66      356.25     18.62 o 
   0   4  21      104.47       94.59     14.17 o 
   1   4  21      274.36      258.03     15.60 o 
   2   4  21      473.56      431.22     23.94 o 
   3   4  21      116.42       80.22     18.83 o 
   4   4  21      499.86      462.50     11.49 o 
   5   4  21      272.29      245.38     16.24 o 
   6   4  21      178.53      191.73      8.83 o 
   7   4  21      311.89      320.44     17.86 o 
   8   4  21       29.87       35.70     10.41 o 
   9   4  21      181.20      156.36     37.24 o 
  10   4  21       53.96       30.45     13.79 o 
 -11   5  21       32.68       21.13     12.01 o 
 -10   5  21       33.51       26.51     11.26 o 
  -9   5  21      225.85      190.55     35.09 o 
  -8   5  21      234.86      210.67     40.42 o 
  -7   5  21       82.76       59.74     14.51 o 
  -6   5  21       67.51       76.71     13.37 o 
  -5   5  21      139.01      158.66     29.94 o 
  -4   5  21      459.49      364.92     30.05 o 
  -3   5  21      553.23      463.11     48.93 o 
  -2   5  21      196.20      197.30     35.32 o 
  -1   5  21      649.31      556.74     33.23 o 
   0   5  21      341.81      334.65     18.51 o 
   1   5  21      176.71      195.30     13.14 o 
   2   5  21      415.77      437.11     18.44 o 
   3   5  21      312.84      304.74     12.63 o 
   4   5  21       63.17       62.32     13.91 o 
   5   5  21      148.67      123.57     44.33 o 
   6   5  21       11.16       12.17      4.49 o 
   7   5  21       85.70       82.41     19.94 o 
   8   5  21        9.70       18.15      7.75 o 
   9   5  21        0.54        9.76      6.07 o 
  10   5  21      141.40      112.14     53.62 o 
 -11   6  21      160.13      145.33     37.17 o 
 -10   6  21        7.89        6.64      5.75 o 
  -9   6  21       72.71       61.69     23.29 o 
  -8   6  21      101.04       98.19     25.38 o 
  -7   6  21      121.89      117.70     14.87 o 
  -6   6  21       75.32       77.33     15.43 o 
  -5   6  21      726.23      820.31     15.56 o 
  -4   6  21      278.84      328.07     16.19 o 
  -3   6  21      287.32      301.10     12.68 o 
  -2   6  21      305.59      343.34     10.58 o 
  -1   6  21      245.29      263.64     11.79 o 
   0   6  21      252.94      241.61     10.37 o 
   1   6  21      505.07      521.17     26.94 o 
   2   6  21      178.00      185.28     17.11 o 
   3   6  21       83.17      103.04     29.73 o 
   4   6  21       89.43       85.25     25.61 o 
   5   6  21      160.90      156.30     29.49 o 
   6   6  21      430.59      489.29     35.00 o 
   7   6  21       35.24       17.29     14.00 o 
   8   6  21       45.93       46.81     18.63 o 
   9   6  21       55.35       43.55     12.10 o 
 -10   7  21      120.47      101.37     36.86 o 
  -9   7  21      115.58      129.17     53.68 o 
  -8   7  21       11.12       10.16      5.93 o 
  -7   7  21       96.36       75.01     16.75 o 
  -6   7  21      175.16      203.40     12.39 o 
  -5   7  21      116.78       92.47     12.28 o 
  -4   7  21      139.84      115.38     21.97 o 
  -3   7  21      191.32      175.95     27.88 o 
  -2   7  21       12.28       12.39      6.55 o 
  -1   7  21        7.55        6.89      6.32 o 
   0   7  21       28.43       22.57      6.85 o 
   1   7  21       38.32       39.57     11.09 o 
   2   7  21       28.48       47.02     15.45 o 
   3   7  21       42.56       40.26     21.41 o 
   4   7  21        2.29       -0.27      8.20 o 
   5   7  21      156.73      125.91     25.36 o 
   6   7  21      142.79      132.49     49.77 o 
   7   7  21        4.43       15.06      7.92 o 
   8   7  21        0.21       14.01      9.53 o 
  -8   8  21      352.83      437.93     67.05 o 
  -7   8  21       54.70       45.07     18.94 o 
  -6   8  21      180.39      222.22     25.07 o 
  -5   8  21       78.98       75.36     16.34 o 
  -4   8  21       59.23       46.30     10.15 o 
  -3   8  21       20.36       18.54      5.15 o 
  -2   8  21      475.38      511.51     20.72 o 
  -1   8  21       97.44       74.91     22.02 o 
   0   8  21       99.11      104.28     23.30 o 
   1   8  21       14.04        5.31      4.74 o 
   2   8  21      100.91       70.68     15.66 o 
   3   8  21       92.78       85.01     33.00 o 
   4   8  21       99.09       93.20     32.09 o 
   5   8  21       98.74       84.15     26.50 o 
   6   8  21       41.19       50.11     22.00 o 
  -6   9  21      125.37       96.41     30.72 o 
  -5   9  21       18.00       37.04     15.67 o 
  -4   9  21      118.82      104.66     22.23 o 
  -3   9  21      116.18       96.83     20.62 o 
  -2   9  21       78.22       67.85     18.02 o 
  -1   9  21        1.74       -1.49      7.90 o 
   0   9  21      194.72      218.20     45.58 o 
   1   9  21       25.54       18.56      7.81 o 
   2   9  21       59.38       41.77     11.74 o 
   3   9  21       30.09       27.85     11.20 o 
   4   9  21        9.26        9.36      5.81 o 
  -3  10  21       53.75       48.09     17.07 o 
  -2  10  21       46.34       41.79     14.85 o 
  -1  10  21       60.05       46.16     12.44 o 
   0  10  21      243.12      264.49     12.17 o 
   1  10  21       28.05       30.44     14.00 o 
 -13   0  22        9.87       18.07     11.83 o 
 -12   0  22        0.13       14.12     33.22 o 
 -11   0  22        1.99       19.56     23.27 o 
 -10   0  22       65.08       34.84     23.32 o 
  -9   0  22       73.00       72.10     32.66 o 
  -8   0  22       53.76       48.15     13.57 o 
  -7   0  22       41.01       26.15     11.88 o 
  -6   0  22      520.84      592.57     18.74 o 
  -5   0  22      269.87      181.05     21.81 o 
  -4   0  22     1839.91     1812.47     72.81 o 
  -3   0  22      169.76      170.84      7.17 o 
  -2   0  22     1089.94     1095.87     28.73 o 
  -1   0  22     1037.15     1018.73     71.82 o 
   0   0  22      654.09      704.91    146.02 o 
   1   0  22        2.42       -3.52     14.35 o 
   2   0  22      360.79      333.12     23.82 o 
   3   0  22      677.36      721.78     40.43 o 
   4   0  22      164.04      142.14     36.70 o 
   5   0  22       92.59       61.62     22.17 o 
   6   0  22       37.82       28.14     14.59 o 
   7   0  22       54.48       43.30     16.20 o 
   8   0  22        7.26        7.65      5.39 o 
   9   0  22        9.57       15.87      9.48 o 
  10   0  22      167.29      159.83     26.25 o 
  11   0  22        1.43        4.40     11.87 o 
 -13   1  22       65.38       59.11     29.19 o 
 -12   1  22      122.88      122.25     34.35 o 
 -11   1  22        0.46        5.32      5.87 o 
 -10   1  22      216.62      232.28     16.97 o 
  -9   1  22       65.74       61.17     14.32 o 
  -8   1  22      107.03       75.62     11.84 o 
  -7   1  22      732.78      749.28     54.22 o 
  -6   1  22      313.60      282.32     27.75 o 
  -5   1  22      182.82      144.01     23.08 o 
  -4   1  22       62.77       65.77     17.91 o 
  -3   1  22      189.57      205.93     18.99 o 
  -2   1  22     1121.38     1135.58     18.05 o 
  -1   1  22      626.86      663.08     22.87 o 
   0   1  22      592.41      553.52     35.90 o 
   1   1  22      874.51      818.69     33.15 o 
   2   1  22      109.71      100.28     20.47 o 
   3   1  22      483.72      479.23     24.13 o 
   4   1  22      132.84      128.76     20.53 o 
   5   1  22      345.80      356.59     44.60 o 
   6   1  22      199.48      214.73     17.37 o 
   7   1  22      291.90      293.91     12.88 o 
   8   1  22       26.12       27.05      6.15 o 
   9   1  22       18.10       16.76      4.84 o 
  10   1  22       33.04       39.87      8.33 o 
  11   1  22       17.75       16.03      5.56 o 
 -12   2  22       89.05       82.17     14.53 o 
 -11   2  22      160.70      179.44     17.54 o 
 -10   2  22      343.80      323.74     26.22 o 
  -9   2  22       67.11       55.25     13.20 o 
  -8   2  22        5.88       15.44      6.40 o 
  -7   2  22      293.15      300.35     13.24 o 
  -6   2  22       18.00       21.34      7.72 o 
  -5   2  22      329.63      348.94     17.55 o 
  -4   2  22      881.35      885.31     30.64 o 
  -3   2  22     1201.36     1270.82     47.78 o 
  -2   2  22     1085.63     1060.79     27.92 o 
  -1   2  22     1563.53     1483.79     67.75 o 
   0   2  22      606.78      648.66     25.50 o 
   1   2  22     1142.05     1136.08     42.38 o 
   2   2  22      211.85      209.19     43.91 o 
   3   2  22      130.73       82.70     24.57 o 
   4   2  22      546.05      517.41     19.30 o 
   5   2  22     1012.78     1009.97     31.48 o 
   6   2  22      222.65      270.84     21.23 o 
   7   2  22       82.65       87.19     15.27 o 
   8   2  22      130.83      118.08     18.03 o 
   9   2  22       34.35       52.85     11.00 o 
  10   2  22      150.35      145.81     30.55 o 
 -12   3  22       25.84       39.80     13.00 o 
 -11   3  22       29.44       26.89     12.09 o 
 -10   3  22       71.60       70.21     17.07 o 
  -9   3  22       86.46       92.65     18.66 o 
  -8   3  22      230.95      159.19     32.45 o 
  -7   3  22       24.61       16.68      9.17 o 
  -6   3  22      252.65      288.95     27.69 o 
  -5   3  22      379.14      412.27     13.90 o 
  -4   3  22      776.12      819.51     55.93 o 
  -3   3  22      511.37      567.03     14.25 o 
  -2   3  22      102.64       73.16     15.17 o 
  -1   3  22      180.31      134.22     22.67 o 
   0   3  22       75.48       69.76     13.34 o 
   1   3  22      347.68      327.62     25.60 o 
   2   3  22     3305.04     3357.55     77.32 o 
   3   3  22      232.67      163.78     20.85 o 
   4   3  22      302.98      246.85     10.63 o 
   5   3  22        7.05        3.24      3.52 o 
   6   3  22      701.56      643.17     18.61 o 
   7   3  22      162.17      158.12     21.04 o 
   8   3  22       57.78       45.93      8.47 o 
   9   3  22       43.89       30.56      8.77 o 
  10   3  22      213.44      246.49     11.51 o 
 -12   4  22       82.36       95.73     29.51 o 
 -11   4  22       38.74       22.69      9.83 o 
 -10   4  22        2.71        4.67      6.36 o 
  -9   4  22      193.23      206.61     24.19 o 
  -8   4  22       46.33       60.61     16.38 o 
  -7   4  22      300.30      274.93     34.01 o 
  -6   4  22      276.69      347.63     36.20 o 
  -5   4  22       46.52       43.59     18.34 o 
  -4   4  22      107.56      129.09     22.77 o 
  -3   4  22     1661.61     1769.98     42.44 o 
  -2   4  22      156.67      129.89     25.82 o 
  -1   4  22       49.75       50.81     11.74 o 
   0   4  22      177.33      163.01     17.55 o 
   1   4  22      340.54      346.53     15.32 o 
   2   4  22      443.79      410.46     14.53 o 
   3   4  22     1060.97     1021.65     31.50 o 
   4   4  22       10.94       12.03      5.60 o 
   5   4  22      452.61      419.43     12.52 o 
   6   4  22       10.18       11.09      5.11 o 
   7   4  22      724.32      700.50     31.58 o 
   8   4  22      191.99      195.33     36.19 o 
   9   4  22       72.32       56.69     15.08 o 
  10   4  22       40.41       38.43      9.32 o 
 -11   5  22      111.09       79.00     34.77 o 
 -10   5  22       29.13       19.65     15.44 o 
  -9   5  22        3.22        8.06      8.04 o 
  -8   5  22       29.63       32.06     10.05 o 
  -7   5  22        8.77       14.32      6.88 o 
  -6   5  22      424.19      426.95     20.73 o 
  -5   5  22       87.40       89.59     19.27 o 
  -4   5  22      454.96      533.61     24.14 o 
  -3   5  22     1359.45     1494.83     35.29 o 
  -2   5  22      879.21      889.30     27.33 o 
  -1   5  22      482.72      490.87     14.56 o 
   0   5  22      366.45      373.84     13.25 o 
   1   5  22       66.85       55.34      8.41 o 
   2   5  22      563.87      551.81     17.93 o 
   3   5  22      595.85      619.92     30.55 o 
   4   5  22      297.77      296.64     18.12 o 
   5   5  22      205.63      227.21     37.01 o 
   6   5  22       17.75       21.00     10.73 o 
   7   5  22       93.69      102.86     26.77 o 
   8   5  22       53.28       65.89     17.99 o 
   9   5  22       24.17       26.02      7.84 o 
 -10   6  22       15.15       15.26      8.17 o 
  -9   6  22       33.38       34.09     11.37 o 
  -8   6  22       10.26       11.19      8.30 o 
  -7   6  22      136.21      158.46     13.97 o 
  -6   6  22      329.33      334.83     22.15 o 
  -5   6  22       56.15       59.32     11.93 o 
  -4   6  22        9.62       12.78      4.88 o 
  -3   6  22      132.80      143.55     13.38 o 
  -2   6  22       17.46       25.06      6.42 o 
  -1   6  22      318.67      349.11     13.90 o 
   0   6  22      855.28      837.40     20.07 o 
   1   6  22       42.67       38.16      9.65 o 
   2   6  22       66.21       65.40     19.83 o 
   3   6  22       87.87       67.61     24.05 o 
   4   6  22      160.35      152.27     42.32 o 
   5   6  22      168.38      176.81     47.66 o 
   6   6  22       90.10       77.51     22.95 o 
   7   6  22      165.85      163.99     56.83 o 
   8   6  22       15.26       14.96      8.13 o 
  -9   7  22        3.78       20.54     14.66 o 
  -8   7  22       10.73        4.12     10.29 o 
  -7   7  22       70.66       49.33     15.10 o 
  -6   7  22       67.56       58.10     12.55 o 
  -5   7  22        3.92        4.67      9.68 o 
  -4   7  22      115.98       96.59     15.56 o 
  -3   7  22      647.21      704.55     31.13 o 
  -2   7  22      126.54       96.72     14.91 o 
  -1   7  22      207.41      197.29     16.43 o 
   0   7  22       87.82       70.37     11.33 o 
   1   7  22       28.46       17.84      8.16 o 
   2   7  22      258.85      274.14     17.69 o 
   3   7  22       38.87       39.61     14.27 o 
   4   7  22      587.79      636.24     24.27 o 
   5   7  22      103.76      123.86     39.40 o 
   6   7  22      495.70      566.81     22.20 o 
   7   7  22       14.37        5.46      6.36 o 
  -8   8  22       68.29       63.25     28.52 o 
  -7   8  22       79.69       68.17     33.46 o 
  -6   8  22      133.11      113.94     27.04 o 
  -5   8  22       42.06       36.74      9.75 o 
  -4   8  22      296.10      348.87     26.50 o 
  -3   8  22      217.82      243.95     10.62 o 
  -2   8  22      156.18      169.25     33.20 o 
  -1   8  22       46.13       61.85     15.19 o 
   0   8  22       30.12       18.51      7.11 o 
   1   8  22      207.49      212.09     37.29 o 
   2   8  22       24.87       12.43     10.31 o 
   3   8  22      219.85      197.91     65.51 o 
   4   8  22      120.51      104.10     36.29 o 
   5   8  22      698.51      797.10     33.40 o 
   6   8  22       58.92       59.36     29.16 o 
  -5   9  22      146.67      307.54     88.32 o 
  -4   9  22       54.67       46.46     10.73 o 
  -3   9  22       58.14       53.10     16.23 o 
  -2   9  22      174.69      185.85     14.63 o 
  -1   9  22      181.96      238.81     33.68 o 
   0   9  22      123.59      167.99     18.19 o 
   1   9  22       75.47       67.52     18.53 o 
   2   9  22        7.77       12.47     11.98 o 
   3   9  22       42.45       29.74     21.81 o 
 -12   0  23      390.60      480.82     40.61 o 
 -11   0  23        2.38       -7.88     23.31 o 
 -10   0  23        1.73       13.21     14.28 o 
  -9   0  23       10.45       24.04     16.15 o 
  -8   0  23        2.41       11.52     10.22 o 
  -7   0  23       21.07       52.48     39.85 o 
  -6   0  23      114.95       98.98     19.84 o 
  -5   0  23       80.87       44.07     13.56 o 
  -4   0  23       84.31      108.69     13.81 o 
  -3   0  23       49.76       70.70     18.05 o 
  -2   0  23     1130.88      972.74     50.10 o 
  -1   0  23      256.51      244.66     74.22 o 
   1   0  23      372.75      363.10     20.95 o 
   2   0  23      177.81      116.48     35.29 o 
   3   0  23       95.98       84.33     33.70 o 
   4   0  23       88.68       93.44     45.00 o 
   5   0  23      394.93      416.56     37.40 o 
   6   0  23       41.45       37.25     21.48 o 
   7   0  23      225.14      240.64     19.54 o 
   8   0  23      500.32      498.37     15.41 o 
   9   0  23        0.63        0.61      7.10 o 
  10   0  23       13.71        9.39     12.67 o 
 -12   1  23      298.52      316.12     88.16 o 
 -11   1  23       49.83       48.71     21.20 o 
 -10   1  23      296.24      303.23     77.14 o 
  -9   1  23       25.04       18.07      7.01 o 
  -8   1  23      438.92      399.73     19.80 o 
  -7   1  23      422.19      409.93     17.66 o 
  -6   1  23      125.33      121.13     22.32 o 
  -5   1  23      603.51      516.13     37.82 o 
  -4   1  23      677.85      588.54     17.59 o 
  -3   1  23       76.35       90.71     14.90 o 
  -2   1  23      102.14       94.37     18.27 o 
  -1   1  23      466.17      481.81     63.68 o 
   0   1  23      211.21      219.23     35.53 o 
   1   1  23      538.24      592.95     19.01 o 
   2   1  23      385.92      370.93     20.55 o 
   3   1  23       94.51       95.32     20.62 o 
   4   1  23      614.16      620.71     29.07 o 
   5   1  23      556.64      531.57     17.69 o 
   6   1  23      101.92       80.93     23.50 o 
   7   1  23       75.84       89.63     14.40 o 
   8   1  23       97.10      100.46     19.65 o 
   9   1  23       49.62       59.11     10.67 o 
  10   1  23        5.28        4.64      3.47 o 
 -12   2  23       70.80       59.27     20.85 o 
 -11   2  23      203.71      163.27     29.12 o 
 -10   2  23        1.05        8.02     11.36 o 
  -9   2  23      415.61      414.40     22.28 o 
  -8   2  23      247.54      241.74     34.11 o 
  -7   2  23      113.96      112.36     19.85 o 
  -6   2  23      477.25      494.04     43.86 o 
  -5   2  23      114.52      106.93     22.73 o 
  -4   2  23      125.84      103.60     20.62 o 
  -3   2  23       64.67       65.24     13.75 o 
  -2   2  23      976.24     1039.66     50.42 o 
  -1   2  23      252.49      266.27     47.03 o 
   0   2  23       40.72       32.78     10.56 o 
   1   2  23      788.78      745.87     29.95 o 
   2   2  23      172.40      140.36     28.10 o 
   3   2  23      309.29      293.10     26.36 o 
   4   2  23      683.29      713.54     78.01 o 
   5   2  23       71.68       50.84     15.69 o 
   6   2  23      538.37      519.18     20.23 o 
   7   2  23      238.31      205.55     28.18 o 
   8   2  23       21.35       16.57      5.19 o 
   9   2  23      103.47      111.71     13.95 o 
  10   2  23       24.71       12.74      6.68 o 
 -12   3  23      205.04      279.41     34.45 o 
 -11   3  23       62.17       63.28     11.91 o 
 -10   3  23        2.64       -2.64     10.76 o 
  -9   3  23       11.25       12.87      8.27 o 
  -8   3  23      119.56       95.00     25.96 o 
  -7   3  23        8.92        7.80      6.19 o 
  -6   3  23        1.63       11.39      5.30 o 
  -5   3  23      599.92      507.98     31.17 o 
  -4   3  23       26.57       26.48      7.99 o 
  -3   3  23      614.90      622.79     24.93 o 
  -2   3  23      495.55      526.11     29.02 o 
  -1   3  23     2450.86     2676.93     69.03 o 
   0   3  23      383.53      422.19     26.61 o 
   1   3  23      790.63      799.15     62.77 o 
   2   3  23       13.83       17.19      7.88 o 
   3   3  23     1010.44     1042.60     35.40 o 
   4   3  23       36.89       41.65      9.47 o 
   5   3  23     1299.93     1280.05     41.34 o 
   6   3  23      374.78      381.25     10.45 o 
   7   3  23      223.25      224.82      9.29 o 
   8   3  23       81.19       82.89     18.36 o 
   9   3  23        5.40        5.79      4.71 o 
  10   3  23        3.46        3.08      7.06 o 
 -11   4  23      216.69      244.30     22.80 o 
 -10   4  23       64.77       91.21     27.91 o 
  -9   4  23      125.61      130.48     37.41 o 
  -8   4  23        5.10        3.75      5.06 o 
  -7   4  23      597.58      637.70     19.88 o 
  -6   4  23       46.31       46.93      9.49 o 
  -5   4  23      212.08      256.52     25.23 o 
  -4   4  23      282.97      297.69     12.51 o 
  -3   4  23      178.24      139.52     23.28 o 
  -2   4  23      547.15      550.52     43.87 o 
  -1   4  23      546.73      508.54     20.57 o 
   0   4  23      218.81      244.39      9.73 o 
   1   4  23      467.94      454.83     59.25 o 
   2   4  23       75.20       69.03     17.92 o 
   3   4  23      671.36      634.54     38.75 o 
   4   4  23      151.67      164.77     27.27 o 
   5   4  23      169.35      187.35     12.20 o 
   6   4  23       52.71       37.26     12.01 o 
   7   4  23      173.22      181.99     13.89 o 
   8   4  23       11.18       11.98      8.07 o 
   9   4  23      239.69      269.03     22.92 o 
 -11   5  23      182.96      220.86     38.40 o 
 -10   5  23      176.25      167.93     32.84 o 
  -9   5  23      299.41      367.57     30.17 o 
  -8   5  23       36.23       33.54     10.17 o 
  -7   5  23       75.42       82.71     22.65 o 
  -6   5  23      177.92      175.71     29.43 o 
  -5   5  23      680.11      608.60     16.96 o 
  -4   5  23       47.20       53.58     10.29 o 
  -3   5  23      542.49      565.20     20.62 o 
  -2   5  23       24.14       18.04      7.29 o 
  -1   5  23       31.43       24.71      6.06 o 
   0   5  23      110.07      105.18     21.25 o 
   1   5  23       71.99       64.34     11.36 o 
   2   5  23      248.29      228.56     10.73 o 
   3   5  23      540.50      551.30     14.71 o 
   4   5  23      349.87      356.15     23.51 o 
   5   5  23      298.07      327.68     25.98 o 
   6   5  23      388.66      420.43     52.65 o 
   7   5  23       61.57       67.66     14.70 o 
   8   5  23      163.33      139.31     49.32 o 
   9   5  23      106.07      132.99     56.52 o 
 -10   6  23      218.01      303.87     44.51 o 
  -9   6  23       22.15       23.55      8.39 o 
  -8   6  23       56.11       46.54     22.03 o 
  -7   6  23       20.76       17.70      6.66 o 
  -6   6  23        0.84        7.57      5.34 o 
  -5   6  23       94.38       81.83     13.91 o 
  -4   6  23      105.86       91.50     17.23 o 
  -3   6  23      153.02      170.49     26.60 o 
  -2   6  23       14.35       14.89      5.43 o 
  -1   6  23      251.43      240.37     28.27 o 
   0   6  23       29.25       21.72      7.48 o 
   1   6  23      115.23      108.60     19.96 o 
   2   6  23      146.42      118.06     36.69 o 
   3   6  23      715.36      756.59     47.75 o 
   4   6  23       27.19       41.37     12.86 o 
   5   6  23      262.54      276.20     21.73 o 
   6   6  23      426.11      403.74     38.95 o 
   7   6  23       74.34       86.16     25.88 o 
   8   6  23       61.09       82.39     27.59 o 
  -9   7  23       93.11      100.80     31.91 o 
  -8   7  23       49.61       75.29     21.42 o 
  -7   7  23       88.90       68.38     21.41 o 
  -6   7  23       24.66       17.40      8.04 o 
  -5   7  23      260.40      274.30     23.37 o 
  -4   7  23       17.25       17.99      6.62 o 
  -3   7  23       55.89       56.04     11.57 o 
  -2   7  23       62.22       58.88     10.07 o 
  -1   7  23      325.79      313.74     17.93 o 
   0   7  23      135.45      109.04     22.22 o 
   1   7  23      109.53      102.39     25.20 o 
   2   7  23      148.48      129.38     33.36 o 
   3   7  23       48.04       57.68     24.93 o 
   4   7  23      307.19      376.35     50.67 o 
   5   7  23       38.87       49.03     18.03 o 
   6   7  23       63.05       64.21     19.86 o 
  -7   8  23       40.05       38.69     15.56 o 
  -6   8  23      136.79      180.47     16.22 o 
  -5   8  23       78.99       83.60     16.52 o 
  -4   8  23       97.12      104.05     20.43 o 
  -3   8  23      126.21      117.97     25.50 o 
  -2   8  23      375.42      386.30     13.14 o 
  -1   8  23       80.16      108.45     20.67 o 
   0   8  23      129.73      106.08     28.38 o 
   1   8  23       39.00       38.48     12.40 o 
   2   8  23      164.83      150.29     48.20 o 
   3   8  23       89.70       72.58     19.78 o 
   4   8  23      261.13      288.94     49.46 o 
   5   8  23       31.79        8.70     10.72 o 
  -4   9  23      127.19      149.41     21.80 o 
  -3   9  23      111.53      104.21     26.58 o 
  -2   9  23       52.81       54.93     13.32 o 
  -1   9  23       23.45       18.32      7.50 o 
   0   9  23       59.22       52.47     16.32 o 
   1   9  23      151.43      171.87     35.40 o 
   2   9  23       93.66       91.02     25.28 o 
 -12   0  24        1.11       42.87     28.82 o 
 -10   0  24       24.07       15.27     23.04 o 
  -9   0  24       18.63       29.63     16.27 o 
  -8   0  24       19.88       30.70     18.26 o 
  -7   0  24       60.70       74.89     39.51 o 
  -6   0  24       76.66       46.91     27.76 o 
  -5   0  24      794.79      819.49     47.83 o 
  -4   0  24      292.30      259.69     29.23 o 
  -3   0  24       57.11       94.09     21.91 o 
  -2   0  24      250.49      181.31     42.55 o 
   0   0  24      663.77      645.05     40.81 o 
   1   0  24      217.98      268.00     70.17 o 
   2   0  24      258.73      273.12     31.47 o 
   3   0  24      154.90      120.40     52.02 o 
   4   0  24      293.49      324.98     20.09 o 
   5   0  24      307.87      352.98     46.24 o 
   6   0  24      744.34      771.42     33.43 o 
   7   0  24       86.84       70.19     20.03 o 
   8   0  24        1.68        3.24      5.73 o 
   9   0  24      447.98      536.74     19.99 o 
  10   0  24      161.33      141.82     36.29 o 
 -12   1  24        1.83       10.60     17.18 o 
 -11   1  24      109.45       65.73     29.51 o 
 -10   1  24       96.01       91.02     27.31 o 
  -9   1  24       17.62       13.30     19.61 o 
  -8   1  24       12.86       14.02      7.44 o 
  -7   1  24      157.17      146.41     14.34 o 
  -6   1  24      261.93      202.93     19.32 o 
  -5   1  24      636.75      648.76     28.19 o 
  -4   1  24       60.26       34.61     10.71 o 
  -3   1  24     1182.14     1289.52     38.85 o 
  -2   1  24      275.35      252.04     20.30 o 
  -1   1  24      252.23      176.57     30.55 o 
   0   1  24     1012.78     1035.27     78.68 o 
   1   1  24      379.18      354.90     28.10 o 
   2   1  24       29.57       24.07      9.64 o 
   3   1  24      403.27      416.31     16.44 o 
   4   1  24      285.61      292.17     37.59 o 
   5   1  24        3.52        8.80      8.42 o 
   6   1  24       98.71       86.22     27.40 o 
   7   1  24       61.50       62.01     17.30 o 
   8   1  24       24.86       20.66      5.65 o 
   9   1  24       22.22       19.57      4.75 o 
  10   1  24       14.73       10.48      6.59 o 
 -12   2  24      123.95      122.50     44.36 o 
 -11   2  24        5.95        5.81     10.68 o 
 -10   2  24       15.04       13.94     10.36 o 
  -9   2  24      153.10      162.00     11.67 o 
  -8   2  24       28.83       20.17     11.48 o 
  -7   2  24      156.69      142.41     10.57 o 
  -6   2  24      502.04      568.78     44.43 o 
  -5   2  24       74.18       66.97     16.33 o 
  -4   2  24      260.98      291.28     15.36 o 
  -3   2  24      187.41      234.29     24.52 o 
  -2   2  24     1321.44     1292.78     33.81 o 
  -1   2  24     1034.20     1053.83     25.78 o 
   0   2  24      449.39      464.83     22.28 o 
   1   2  24      196.92      151.59     25.28 o 
   2   2  24      268.22      244.42     20.11 o 
   3   2  24       92.93       95.26     26.55 o 
   4   2  24       44.29       20.16      9.62 o 
   5   2  24      131.75      124.30     20.71 o 
   6   2  24      468.69      524.94     31.04 o 
   7   2  24      156.75      163.85     17.10 o 
   8   2  24       31.83       30.68      7.80 o 
   9   2  24       18.74       15.66      6.62 o 
  10   2  24      247.43      294.61     30.34 o 
 -11   3  24      427.49      532.05     24.16 o 
 -10   3  24       77.20       86.02     24.94 o 
  -9   3  24      101.53       92.01     15.69 o 
  -8   3  24       33.55       44.71     18.00 o 
  -7   3  24      223.83      213.29     24.62 o 
  -6   3  24        9.81       11.96      5.56 o 
  -5   3  24      355.47      320.58     39.13 o 
  -4   3  24      122.02      141.11     22.33 o 
  -3   3  24      296.72      281.33     22.81 o 
  -2   3  24      330.05      352.92     11.76 o 
  -1   3  24      200.18      207.97     23.22 o 
   0   3  24      398.82      441.17     17.33 o 
   1   3  24      809.38      917.87     36.08 o 
   2   3  24     1160.11     1204.40     35.06 o 
   3   3  24      206.79      194.31     39.50 o 
   4   3  24       42.67       42.12     11.80 o 
   5   3  24      141.65      143.16     10.48 o 
   6   3  24      115.70      104.72     15.86 o 
   7   3  24       12.04        6.08      4.50 o 
   8   3  24       20.40       16.61      7.20 o 
   9   3  24      113.42      103.04     26.25 o 
 -11   4  24       18.07       34.18     12.67 o 
 -10   4  24      117.13       62.01     16.01 o 
  -9   4  24       42.78       32.39      9.60 o 
  -8   4  24       67.10       87.49     18.27 o 
  -7   4  24       53.15       46.78     10.04 o 
  -6   4  24       53.31       42.30     12.02 o 
  -5   4  24      389.56      409.33     25.46 o 
  -4   4  24      493.89      447.00     33.05 o 
  -3   4  24       58.80       46.38      8.58 o 
  -2   4  24      567.46      555.23     46.24 o 
  -1   4  24      638.30      639.30     26.46 o 
   0   4  24       15.91       15.09      6.70 o 
   1   4  24       53.82       40.36     14.11 o 
   2   4  24      256.83      287.07     13.65 o 
   3   4  24       33.22       24.66      9.16 o 
   4   4  24      111.10       88.12     18.22 o 
   5   4  24      122.12      124.92     25.72 o 
   6   4  24        5.62        9.42      3.79 o 
   7   4  24       86.05       92.05     30.35 o 
   8   4  24      138.43      153.55     39.24 o 
   9   4  24      152.76      136.36     41.56 o 
 -10   5  24       24.91       37.18     14.19 o 
  -9   5  24       36.90       29.53      9.84 o 
  -8   5  24        2.77       14.07      5.33 o 
  -7   5  24      206.42      246.65     21.81 o 
  -6   5  24       43.72       44.03      9.74 o 
  -5   5  24      192.33      202.69     37.43 o 
  -4   5  24       66.21       46.98     11.66 o 
  -3   5  24       56.58       36.14     11.64 o 
  -2   5  24       36.92       21.27      6.90 o 
  -1   5  24       23.80       11.31      6.75 o 
   0   5  24      207.98      195.45     10.59 o 
   1   5  24      124.22       89.54     18.41 o 
   2   5  24        1.14        5.56      6.19 o 
   3   5  24       79.93       69.82     16.25 o 
   4   5  24      202.23      186.99     51.00 o 
   5   5  24       18.06       16.62     10.87 o 
   6   5  24       31.77       42.04     13.05 o 
   7   5  24       39.63       41.16     17.00 o 
   8   5  24       64.84       54.34     18.71 o 
  -9   6  24       27.93       43.71     10.39 o 
  -8   6  24      243.65      303.07     27.36 o 
  -7   6  24       93.82       83.04     14.64 o 
  -6   6  24       60.40       52.74     11.11 o 
  -5   6  24      118.58      119.95     19.03 o 
  -4   6  24      441.55      486.41     24.02 o 
  -3   6  24      261.98      274.83     13.44 o 
  -2   6  24       19.29       26.30      7.49 o 
  -1   6  24        2.50        7.67      4.30 o 
   0   6  24      145.16      165.34     15.96 o 
   1   6  24       94.89       78.30     13.44 o 
   2   6  24      227.86      235.45     13.90 o 
   3   6  24       42.10       23.98     14.36 o 
   4   6  24       46.44       53.06     37.00 o 
   5   6  24       35.05       45.15     11.78 o 
   6   6  24        0.06       13.52      8.45 o 
   7   6  24      260.22      331.35     54.11 o 
  -8   7  24       55.09       48.56     14.22 o 
  -7   7  24       40.83       24.70      9.95 o 
  -6   7  24      371.01      438.96     17.48 o 
  -5   7  24      131.65      143.53     27.22 o 
  -4   7  24       26.44       39.50      9.21 o 
  -3   7  24      121.45      121.57     23.23 o 
  -2   7  24      109.13       93.79     18.46 o 
  -1   7  24      427.48      478.83     12.65 o 
   0   7  24        6.50       12.84      6.93 o 
   1   7  24        3.69        3.63      7.79 o 
   2   7  24       27.88       35.48     10.93 o 
   3   7  24       52.19       57.73     25.31 o 
   4   7  24       45.94       24.67      9.90 o 
   5   7  24      123.79      134.06     33.55 o 
   6   7  24      321.22      334.52     22.10 o 
  -6   8  24       29.80       28.50     10.66 o 
  -5   8  24      125.08      152.25     18.58 o 
  -4   8  24      242.40      261.35     29.97 o 
  -3   8  24       23.98       22.36      8.43 o 
  -2   8  24      176.31      187.31     22.23 o 
  -1   8  24       20.96       15.41      5.08 o 
   0   8  24      158.27      153.76     34.45 o 
   1   8  24      198.21      189.48     22.20 o 
   2   8  24       92.23       86.69     29.99 o 
   3   8  24        9.31        7.11      8.88 o 
   4   8  24      135.97      128.56     43.85 o 
  -3   9  24       21.42       22.37      7.30 o 
  -2   9  24       88.50      114.87     24.76 o 
  -1   9  24      194.77      272.20     43.33 o 
   0   9  24       29.89       20.50     12.05 o 
   1   9  24       50.30       43.41     11.24 o 
 -12   0  25       13.97       16.23     23.62 o 
 -11   0  25       45.59       23.43     39.05 o 
 -10   0  25       10.04        7.04     11.29 o 
  -9   0  25       23.89       23.24     19.91 o 
  -8   0  25        0.21      -15.23     17.53 o 
  -7   0  25      517.28      504.59     35.77 o 
  -6   0  25       24.72       39.24     26.95 o 
  -5   0  25     2404.26     2263.75     53.70 o 
  -4   0  25      710.47      618.48     31.47 o 
  -3   0  25      440.18      401.86     26.36 o 
  -2   0  25      959.82      889.55     47.57 o 
  -1   0  25        6.69        1.76     14.55 o 
   0   0  25        0.19       11.25     10.14 o 
   1   0  25       11.67        2.37      9.15 o 
   2   0  25       13.68        9.34     11.02 o 
   3   0  25      416.79      433.22     25.59 o 
   4   0  25       17.26        1.45     13.40 o 
   5   0  25       33.75       22.09      9.53 o 
   6   0  25        0.38        3.44      9.19 o 
   7   0  25       31.35       16.65      8.69 o 
   8   0  25      116.98      142.42     59.17 o 
   9   0  25        0.63       -1.62     11.71 o 
 -11   1  25       81.64       53.35     24.92 o 
 -10   1  25        9.51       26.14     16.47 o 
  -9   1  25       94.97       89.66     21.30 o 
  -8   1  25      131.91       93.46     21.09 o 
  -7   1  25       15.25       10.31      9.22 o 
  -6   1  25      537.27      453.75     25.79 o 
  -5   1  25      191.19      213.88     15.85 o 
  -4   1  25      437.24      491.85     21.57 o 
  -3   1  25      262.70      222.76     20.06 o 
  -2   1  25      304.08      281.08     22.58 o 
  -1   1  25       82.68       76.43     18.24 o 
   0   1  25      670.89      699.89     37.09 o 
   1   1  25      205.35      208.86     51.32 o 
   2   1  25      320.24      295.65     19.31 o 
   3   1  25      131.54      139.26     28.43 o 
   4   1  25       18.53       11.41      7.46 o 
   5   1  25      257.31      320.33     15.03 o 
   6   1  25      447.33      424.41     25.25 o 
   7   1  25      216.28      209.05     45.50 o 
   8   1  25      192.49      189.52     28.15 o 
   9   1  25      172.39      232.71     36.97 o 
 -11   2  25      126.33      123.88     41.75 o 
 -10   2  25        0.44       -1.54     10.78 o 
  -9   2  25       19.86       14.11      9.09 o 
  -8   2  25        9.28       25.07     13.16 o 
  -7   2  25      114.17      105.08     17.32 o 
  -6   2  25      239.38      207.05     14.22 o 
  -5   2  25      388.65      379.07     14.00 o 
  -4   2  25      135.92      114.41     15.51 o 
  -3   2  25      101.62      116.60     20.51 o 
  -2   2  25      609.22      606.17     15.54 o 
  -1   2  25      487.38      499.90     18.99 o 
   0   2  25      294.47      254.55     55.56 o 
   1   2  25      535.96      525.10     27.81 o 
   2   2  25       18.93       29.43     10.91 o 
   3   2  25      143.84      150.98     31.23 o 
   4   2  25      359.04      387.21     21.68 o 
   5   2  25      253.26      212.33     40.12 o 
   6   2  25      176.04      139.95     24.39 o 
   7   2  25       58.42       54.98     12.67 o 
   8   2  25      289.31      278.88     14.72 o 
   9   2  25      430.19      464.18     13.68 o 
 -11   3  25      326.85      421.98     43.58 o 
 -10   3  25       89.66       38.77     19.00 o 
  -9   3  25      167.40      169.98     13.08 o 
  -8   3  25      110.98      100.59     22.17 o 
  -7   3  25        0.66       10.95      7.77 o 
  -6   3  25       53.01       60.44     12.00 o 
  -5   3  25       53.25       53.76     11.02 o 
  -4   3  25       85.33       89.21     19.53 o 
  -3   3  25      130.11      135.69     26.14 o 
  -2   3  25       76.92       63.66     13.61 o 
  -1   3  25      178.25      165.87     32.65 o 
   0   3  25      467.05      484.96     27.31 o 
   1   3  25      156.59      151.94     33.44 o 
   2   3  25        0.60        4.17      5.35 o 
   3   3  25       37.98       32.62      9.52 o 
   4   3  25       75.09       70.92     19.11 o 
   5   3  25      330.77      319.48     15.48 o 
   6   3  25       57.23       49.81      9.35 o 
   7   3  25       12.82       11.34      5.66 o 
   8   3  25       36.63       36.44      8.31 o 
   9   3  25       23.62       29.51     12.74 o 
 -10   4  25      109.27       99.74     30.74 o 
  -9   4  25       64.09       43.91     12.01 o 
  -8   4  25      138.80      137.84     26.42 o 
  -7   4  25      187.67      227.79     16.10 o 
  -6   4  25      113.49      124.49     23.26 o 
  -5   4  25       45.13       37.72      9.28 o 
  -4   4  25      310.88      261.55     23.66 o 
  -3   4  25      578.19      613.76     21.81 o 
  -2   4  25      393.72      390.84     14.35 o 
  -1   4  25       51.60       41.57     17.37 o 
   0   4  25      308.08      273.07     58.16 o 
   1   4  25      301.03      244.17     16.22 o 
   2   4  25      193.17      193.79     27.72 o 
   3   4  25       83.43      111.01     21.63 o 
   4   4  25       88.05       69.09     12.71 o 
   5   4  25      139.83      125.71     25.48 o 
   6   4  25      167.14      123.62     30.60 o 
   7   4  25       42.55       49.52     15.93 o 
   8   4  25       45.32       55.17     15.32 o 
 -10   5  25       86.15       72.47     23.68 o 
  -9   5  25       72.48       87.02     19.82 o 
  -8   5  25      120.85      124.56     22.55 o 
  -7   5  25       39.60       54.35     13.10 o 
  -6   5  25      164.52      133.98     31.76 o 
  -5   5  25      100.60       91.60     20.93 o 
  -4   5  25       89.91       80.62     17.65 o 
  -3   5  25      167.92      179.24     31.13 o 
  -2   5  25       92.96      108.16     24.82 o 
  -1   5  25      154.48      178.98     29.10 o 
   0   5  25       52.20       51.76     10.09 o 
   1   5  25      146.15      129.12     26.72 o 
   2   5  25      151.48      173.43     15.35 o 
   3   5  25       31.41       33.88      8.86 o 
   4   5  25       15.06       10.90     10.35 o 
   5   5  25       46.59       52.04     15.40 o 
   6   5  25       35.76       58.01     18.55 o 
   7   5  25       29.04       33.42      8.96 o 
  -9   6  25       16.99       14.24      7.18 o 
  -8   6  25        0.11        7.50      6.04 o 
  -7   6  25       26.26       29.20      8.80 o 
  -6   6  25      113.13      106.33     16.57 o 
  -5   6  25      452.83      513.29     25.92 o 
  -4   6  25       30.60       37.81      9.21 o 
  -3   6  25       17.00       18.19      5.89 o 
  -2   6  25        3.24        4.94      6.02 o 
  -1   6  25       79.36       76.15     18.04 o 
   0   6  25       85.82       66.39     10.66 o 
   1   6  25       54.17       50.53     12.10 o 
   2   6  25       81.52       99.21     21.02 o 
   3   6  25      359.52      409.50     23.14 o 
   4   6  25       93.84       77.64     20.02 o 
   5   6  25       89.84      119.42     25.43 o 
   6   6  25      157.21      220.28     39.09 o 
  -7   7  25       13.19       15.67      6.24 o 
  -6   7  25      105.90      111.12     22.18 o 
  -5   7  25        5.05       12.41      6.25 o 
  -4   7  25       92.94       95.15     20.64 o 
  -3   7  25        5.22       12.92      5.79 o 
  -2   7  25       55.95       42.80      8.21 o 
  -1   7  25      365.75      448.15     15.66 o 
   0   7  25       85.72       67.07     18.25 o 
   1   7  25      272.99      358.59     31.45 o 
   2   7  25      150.71      164.10     48.26 o 
   3   7  25      122.49      120.70     39.67 o 
   4   7  25      122.98      123.00     31.76 o 
   5   7  25        4.61       13.74     12.20 o 
  -5   8  25       59.79       56.07     17.22 o 
  -4   8  25       23.91       21.07      7.29 o 
  -3   8  25      140.79      138.32     26.31 o 
  -2   8  25      133.96      136.79     29.38 o 
  -1   8  25        2.05        2.22      5.22 o 
   0   8  25      267.36      344.70     32.42 o 
   1   8  25       64.08       46.05     12.90 o 
   2   8  25       68.90       67.09     22.42 o 
   3   8  25       98.16       88.63     31.75 o 
 -11   0  26       55.72       31.93     14.66 o 
 -10   0  26      184.76      203.76     72.86 o 
  -9   0  26       70.23       79.79     51.80 o 
  -8   0  26      276.16      220.27     97.54 o 
  -7   0  26       22.07       24.19     29.90 o 
  -6   0  26        5.44       26.45     19.71 o 
  -5   0  26      996.45      855.44     45.67 o 
  -4   0  26        6.79       17.15     17.03 o 
  -3   0  26     1294.97     1431.74     64.45 o 
  -2   0  26      714.18      763.49     41.35 o 
  -1   0  26      327.53      312.32     40.72 o 
   0   0  26      202.82      244.39     61.46 o 
   1   0  26        6.54       30.70     18.07 o 
   2   0  26       23.71       13.67     12.36 o 
   3   0  26      427.91      445.26     57.73 o 
   4   0  26     1041.90     1033.43     36.52 o 
   5   0  26      158.35      167.66     25.89 o 
   6   0  26      315.23      287.01     54.93 o 
   7   0  26       11.93       18.68     13.55 o 
   8   0  26        0.47       -0.31     15.62 o 
   9   0  26        0.10       11.67      6.79 o 
 -11   1  26      209.07      158.44     61.39 o 
 -10   1  26       63.66       72.93     24.47 o 
  -9   1  26      113.61      125.49     42.64 o 
  -8   1  26       62.10       65.17     16.02 o 
  -7   1  26       30.29       27.86     11.31 o 
  -6   1  26       97.36       83.02     30.97 o 
  -5   1  26      372.75      312.41     54.44 o 
  -4   1  26      240.96      225.96     19.52 o 
  -3   1  26      616.16      613.34     20.91 o 
  -2   1  26      110.10      100.42     27.53 o 
  -1   1  26       46.92       41.75     14.00 o 
   0   1  26      468.27      524.03     28.86 o 
   1   1  26      620.48      571.28     21.59 o 
   2   1  26      819.53      885.43     30.35 o 
   3   1  26      389.73      432.76     29.30 o 
   4   1  26      224.91      169.96     39.57 o 
   5   1  26      275.76      270.89     14.62 o 
   6   1  26       27.73       21.74      8.11 o 
   7   1  26       45.86       51.36     13.85 o 
   8   1  26        3.51       -2.46      7.16 o 
   9   1  26      277.63      261.00     13.50 o 
 -11   2  26      159.81      144.15     36.78 o 
 -10   2  26        0.68       14.79     10.05 o 
  -9   2  26       16.10       25.24     17.49 o 
  -8   2  26      129.09       88.63     31.83 o 
  -7   2  26      141.60      168.18     17.31 o 
  -6   2  26        9.82       17.40      8.68 o 
  -5   2  26      183.70      159.03     29.92 o 
  -4   2  26      196.67      198.11     24.93 o 
  -3   2  26      320.57      293.21     18.96 o 
  -2   2  26       24.74       19.06      8.02 o 
  -1   2  26       12.95       29.73     18.72 o 
   0   2  26       51.85       53.04     15.02 o 
   1   2  26      355.87      295.96     39.31 o 
   2   2  26      498.77      496.88     41.14 o 
   3   2  26        6.40        3.35      8.11 o 
   4   2  26       78.64       68.89     19.08 o 
   5   2  26      523.97      558.94     47.43 o 
   6   2  26      455.22      460.42     14.52 o 
   7   2  26       22.74       20.69      5.75 o 
   8   2  26       78.89       75.45     17.83 o 
 -10   3  26        6.55        4.85      4.50 o 
  -9   3  26       31.78       46.43     14.20 o 
  -8   3  26       51.80       57.08     17.60 o 
  -7   3  26       61.76       47.83     14.17 o 
  -6   3  26       99.95       83.62     18.41 o 
  -5   3  26       32.91       28.83      6.35 o 
  -4   3  26      156.75      124.98     22.44 o 
  -3   3  26       14.40       19.14      5.70 o 
  -2   3  26       28.20       31.40      7.81 o 
  -1   3  26      954.94     1046.60     28.37 o 
   0   3  26       99.99      100.84     40.30 o 
   1   3  26       99.08       71.29     26.01 o 
   2   3  26       13.81       16.12      7.91 o 
   3   3  26      100.28       93.23     20.78 o 
   4   3  26      261.53      251.60     13.44 o 
   5   3  26      176.00      173.86     36.07 o 
   6   3  26       38.82       34.02      8.33 o 
   7   3  26       38.43       31.25      8.56 o 
   8   3  26       11.44        5.47      6.05 o 
 -10   4  26      242.37      246.23     16.41 o 
  -9   4  26       25.67       15.03     11.38 o 
  -8   4  26      100.09      126.97     27.01 o 
  -7   4  26       20.05       15.06      6.81 o 
  -6   4  26      153.23      146.40     37.23 o 
  -5   4  26       56.00       62.06     16.48 o 
  -4   4  26      304.89      306.98     20.75 o 
  -3   4  26       16.87       33.43      6.52 o 
  -2   4  26      121.02       86.37     19.67 o 
  -1   4  26      479.02      454.12     21.52 o 
   0   4  26        0.19        0.21      8.14 o 
   1   4  26        9.13        4.45     10.99 o 
   2   4  26      156.92      143.98     37.15 o 
   3   4  26       87.57       83.03     16.29 o 
   4   4  26       38.62       50.76     11.65 o 
   5   4  26      493.99      568.60     23.46 o 
   6   4  26      393.43      426.16     18.78 o 
   7   4  26       21.90       27.57     10.02 o 
   8   4  26       35.61       40.00     23.70 o 
  -9   5  26       25.79       39.18      8.85 o 
  -8   5  26       75.92       94.69     19.36 o 
  -7   5  26       10.37        9.07      5.44 o 
  -6   5  26       37.01       36.16     12.84 o 
  -5   5  26      283.08      275.94     22.17 o 
  -4   5  26      125.32       93.18     18.10 o 
  -3   5  26      127.88      124.98     20.56 o 
  -2   5  26       18.77        8.16      6.32 o 
  -1   5  26      385.31      421.61     17.75 o 
   0   5  26        9.60       16.16      6.09 o 
   1   5  26       12.69       11.05      5.76 o 
   2   5  26       65.79       71.75     20.08 o 
   3   5  26       29.05       22.35      9.45 o 
   4   5  26       54.14       74.81     19.88 o 
   5   5  26       30.19       34.29     14.60 o 
   6   5  26       19.94       14.43     13.76 o 
   7   5  26       21.29       14.59      7.79 o 
  -8   6  26       41.32       41.84     18.30 o 
  -7   6  26      212.66      289.33     18.70 o 
  -6   6  26        4.96        3.95      4.25 o 
  -5   6  26      149.36      115.82     20.41 o 
  -4   6  26        9.67        9.69      5.25 o 
  -3   6  26      331.11      386.29     17.00 o 
  -2   6  26       28.00       27.63      9.26 o 
  -1   6  26       66.05       72.57     13.09 o 
   0   6  26      102.96       91.05     17.57 o 
   1   6  26        5.84        7.85      5.30 o 
   2   6  26       68.61       83.82     25.60 o 
   3   6  26       60.29       58.28     19.91 o 
   4   6  26      137.22      124.27     32.86 o 
   5   6  26       72.89       59.74     19.09 o 
   6   6  26      102.75       95.08     37.07 o 
  -6   7  26       30.06       24.51      7.23 o 
  -5   7  26      226.50      238.17     25.08 o 
  -4   7  26       59.20       51.78     11.08 o 
  -3   7  26       84.22       73.63     12.62 o 
  -2   7  26       60.46       66.20     15.03 o 
  -1   7  26       91.04       98.90     18.15 o 
   0   7  26       78.69       75.83     20.48 o 
   1   7  26       28.57       38.45     15.90 o 
   2   7  26        0.88       13.37     15.08 o 
   3   7  26       49.18       42.83     23.37 o 
   4   7  26      107.61      114.87     33.24 o 
  -4   8  26       10.21       14.37      4.24 o 
  -3   8  26       16.52       16.58      6.20 o 
  -2   8  26       47.37       58.68     12.87 o 
  -1   8  26       19.12       20.13      8.55 o 
   0   8  26       66.04       45.69     15.56 o 
   1   8  26        1.21       -1.70      9.53 o 
   2   8  26      137.33      142.47     68.75 o 
 -11   0  27       93.63       91.55     53.68 o 
 -10   0  27      195.54      219.36    125.96 o 
  -9   0  27        5.12       15.92     14.47 o 
  -8   0  27       10.95        3.67     20.98 o 
  -7   0  27       42.43       51.64     31.66 o 
  -6   0  27       57.22       90.05     27.64 o 
  -5   0  27        7.14       12.25     22.24 o 
  -4   0  27      231.43      258.67     87.07 o 
  -3   0  27      345.00      290.70     61.74 o 
  -2   0  27      472.37      383.61     29.01 o 
  -1   0  27       16.23       42.64     15.77 o 
   0   0  27      426.90      442.94     29.08 o 
   1   0  27      151.41      118.63     34.94 o 
   2   0  27        0.40       -1.22      9.61 o 
   3   0  27       77.68       81.21     33.54 o 
   4   0  27      183.81      167.23     60.15 o 
   5   0  27      253.34      242.58     60.05 o 
   6   0  27      533.86      640.09     86.41 o 
   7   0  27        4.65       -8.80     15.46 o 
   8   0  27      442.86      492.74     25.54 o 
 -10   1  27      169.12      141.20     52.93 o 
  -9   1  27      140.53      108.82     45.58 o 
  -8   1  27       24.78       15.54     12.46 o 
  -7   1  27      131.77      101.48     25.72 o 
  -6   1  27        9.11       11.87      8.17 o 
  -5   1  27      253.29      238.46     60.68 o 
  -4   1  27       38.00       16.96     16.60 o 
  -3   1  27      474.96      486.79     33.30 o 
  -2   1  27      409.30      443.71     22.46 o 
  -1   1  27       95.01      111.34     31.02 o 
   0   1  27      375.02      334.48     37.72 o 
   1   1  27      124.19      101.66     24.58 o 
   2   1  27      185.41      192.37     21.99 o 
   3   1  27       58.30       49.81     11.81 o 
   4   1  27      474.82      526.64     36.10 o 
   5   1  27       42.93       50.69     14.59 o 
   6   1  27      127.85      121.20     31.26 o 
   7   1  27      107.89       86.51     21.96 o 
   8   1  27      133.99      117.23     22.60 o 
 -10   2  27      133.74      116.82     48.03 o 
  -9   2  27        0.04       33.28     11.52 o 
  -8   2  27      110.97       80.00     33.14 o 
  -7   2  27       77.66       94.46     22.11 o 
  -6   2  27      206.89      299.66     49.58 o 
  -5   2  27       36.87       41.35     12.33 o 
  -4   2  27       34.02       22.26      6.32 o 
  -3   2  27      143.73      131.31     23.13 o 
  -2   2  27      108.39      117.17     26.51 o 
  -1   2  27      329.46      317.02     23.77 o 
   0   2  27      170.97      159.71     38.22 o 
   1   2  27      912.64      853.25     27.31 o 
   2   2  27      104.54      128.91     24.28 o 
   3   2  27      311.79      314.21     25.09 o 
   4   2  27      215.61      194.84     25.42 o 
   5   2  27      639.71      760.16     39.07 o 
   6   2  27        5.93        7.89      5.71 o 
   7   2  27       57.38       49.93     12.68 o 
   8   2  27      256.47      274.43     10.52 o 
 -10   3  27      105.04      129.95     42.36 o 
  -9   3  27       63.03       66.96     40.53 o 
  -8   3  27      149.80      151.81     23.95 o 
  -7   3  27      255.55      246.41     17.37 o 
  -6   3  27      149.28      125.53     21.27 o 
  -5   3  27       17.53       15.08      4.50 o 
  -4   3  27       14.85       14.78      6.45 o 
  -3   3  27        5.49        3.63      5.52 o 
  -2   3  27      108.72       93.60     16.46 o 
  -1   3  27      268.95      275.10     25.38 o 
   0   3  27      332.21      351.80     21.33 o 
   1   3  27      322.39      340.15     33.93 o 
   2   3  27        1.66       -4.88     11.41 o 
   3   3  27       51.06       40.39     15.51 o 
   4   3  27        1.21       11.43      4.61 o 
   5   3  27       39.21       39.67      9.86 o 
   6   3  27      233.08      234.87     17.92 o 
   7   3  27      194.98      235.63     20.81 o 
  -9   4  27      108.08      105.81     30.73 o 
  -8   4  27       21.98       33.96     13.90 o 
  -7   4  27       52.81       58.29     15.92 o 
  -6   4  27       54.54       47.88     14.81 o 
  -5   4  27      154.04      166.62     37.88 o 
  -4   4  27      152.91      155.37     28.74 o 
  -3   4  27        4.54       -2.05      6.70 o 
  -2   4  27       13.44        5.69      8.34 o 
  -1   4  27       59.39       59.69     12.88 o 
   0   4  27      137.08      123.58     27.27 o 
   1   4  27       43.12       44.58     14.57 o 
   2   4  27      308.36      242.84     28.29 o 
   3   4  27        3.21       10.97      3.93 o 
   4   4  27       50.31       37.10      9.42 o 
   5   4  27      223.38      198.09     35.48 o 
   6   4  27      102.79       81.79     27.21 o 
   7   4  27       15.36       13.66     10.19 o 
  -8   5  27       34.37       20.09      9.25 o 
  -7   5  27      161.89      166.55     28.95 o 
  -6   5  27       16.27       10.64      5.65 o 
  -5   5  27      120.40      113.04     25.26 o 
  -4   5  27       71.66       59.25     15.18 o 
  -3   5  27      242.09      260.31     33.69 o 
  -2   5  27       77.47       65.63     14.99 o 
  -1   5  27      107.16       92.66     20.34 o 
   0   5  27       60.60       84.59     22.45 o 
   1   5  27       38.09       34.04      9.16 o 
   2   5  27       49.08       40.27     12.09 o 
   3   5  27      173.00      167.82     17.13 o 
   4   5  27      196.28      206.12     30.91 o 
   5   5  27      109.69      124.76     30.73 o 
   6   5  27       17.56       16.39      8.76 o 
  -7   6  27       19.02       14.09      6.03 o 
  -6   6  27        2.10        1.10      3.06 o 
  -5   6  27      132.75      100.03     23.03 o 
  -4   6  27       76.14       49.49     12.93 o 
  -3   6  27       12.57        9.56      4.29 o 
  -2   6  27       84.38       79.49     14.80 o 
  -1   6  27       54.17       50.54     10.89 o 
   0   6  27      271.98      262.14     13.57 o 
   1   6  27      197.64      224.63     21.20 o 
   2   6  27       91.84      100.26     34.29 o 
   3   6  27      160.82      150.86     49.89 o 
   4   6  27      129.81      140.22     43.59 o 
   5   6  27       76.66       73.49     25.82 o 
  -5   7  27        7.21        6.36      5.81 o 
  -4   7  27      169.62      170.32     20.13 o 
  -3   7  27        1.60        7.41      3.91 o 
  -2   7  27       58.97       54.45     11.12 o 
  -1   7  27        8.82        7.21      7.56 o 
   0   7  27      192.69      240.73     15.26 o 
   1   7  27       97.32       83.77     30.15 o 
   2   7  27       15.14        9.60      8.27 o 
   3   7  27      114.39       94.86     29.60 o 
 -10   0  28      140.01      138.68     57.99 o 
  -9   0  28       28.51       -5.59     20.10 o 
  -8   0  28      110.41      116.76     29.64 o 
  -7   0  28      130.07      184.76     76.83 o 
  -6   0  28      358.03      387.88     66.64 o 
  -5   0  28       41.93       35.45     18.34 o 
  -4   0  28       13.83        9.80     21.17 o 
  -3   0  28       39.74       27.03     24.27 o 
  -2   0  28        0.01        7.35     13.36 o 
  -1   0  28       20.46       39.24     18.18 o 
   0   0  28      354.65      472.57     39.84 o 
   1   0  28        4.13       14.32      5.66 o 
   2   0  28      145.43      116.17     38.11 o 
   3   0  28      372.97      434.20     33.02 o 
   4   0  28        0.48       -3.41     12.71 o 
   5   0  28        4.84        9.03     10.60 o 
   6   0  28       66.06       35.38     28.68 o 
   7   0  28      282.96      279.88     23.15 o 
   8   0  28      702.56      733.05     32.14 o 
 -10   1  28       33.84       14.00     28.83 o 
  -9   1  28      237.83      257.64     27.98 o 
  -8   1  28      178.83      166.00     52.24 o 
  -7   1  28       36.51       23.21     12.67 o 
  -6   1  28        0.20       -7.24     12.21 o 
  -5   1  28      366.28      413.89     29.65 o 
  -4   1  28       65.44       43.70     17.47 o 
  -3   1  28      119.90      115.02     32.20 o 
  -2   1  28      171.51      177.18     35.36 o 
  -1   1  28      158.41      180.20     48.64 o 
   0   1  28       28.01       20.41      6.97 o 
   1   1  28      270.49      241.60     27.29 o 
   2   1  28       60.00       57.96     14.49 o 
   3   1  28       80.72       55.86     15.87 o 
   4   1  28       54.57       58.65     20.40 o 
   5   1  28      141.66      117.51     27.64 o 
   6   1  28      120.78      127.20     34.40 o 
   7   1  28      394.08      420.20     23.13 o 
 -10   2  28      181.54      204.39     68.44 o 
  -9   2  28       15.66       22.84     13.21 o 
  -8   2  28        4.58        9.82      8.71 o 
  -7   2  28       84.42       88.05     16.13 o 
  -6   2  28      136.60      131.30     30.72 o 
  -5   2  28      146.19      123.37     34.34 o 
  -4   2  28       34.96       30.07      7.48 o 
  -3   2  28      126.36      123.05     23.86 o 
  -2   2  28      305.09      278.84     16.11 o 
  -1   2  28       79.29       81.74     21.46 o 
   0   2  28      397.35      430.25     26.29 o 
   1   2  28       21.78       20.53      9.26 o 
   2   2  28      129.88      110.64     30.16 o 
   3   2  28      142.25      116.10     29.68 o 
   4   2  28       72.55       60.67     22.09 o 
   5   2  28      148.33      103.76     22.76 o 
   6   2  28      108.25      106.89     26.82 o 
   7   2  28      377.46      359.49     19.77 o 
  -9   3  28       71.10       82.77     27.38 o 
  -8   3  28       26.82       33.41     16.94 o 
  -7   3  28       15.01       14.52      8.12 o 
  -6   3  28       37.92       32.85      9.33 o 
  -5   3  28      251.20      281.70     13.33 o 
  -4   3  28      258.12      310.09     30.66 o 
  -3   3  28       44.19       49.52     12.18 o 
  -2   3  28        5.31        4.95      3.18 o 
  -1   3  28      251.37      233.05     23.36 o 
   0   3  28      396.24      433.90     42.53 o 
   1   3  28      131.35      105.85     21.31 o 
   2   3  28       18.33        8.70      6.40 o 
   3   3  28        1.80       11.54      5.73 o 
   4   3  28      119.18       98.13     17.95 o 
   5   3  28       50.41       68.69     18.49 o 
   6   3  28       43.30       50.71     11.66 o 
   7   3  28        0.28        0.57      7.49 o 
  -9   4  28       68.00       69.79     20.48 o 
  -8   4  28        0.85        3.61      6.84 o 
  -7   4  28       12.61       16.14      8.71 o 
  -6   4  28      321.88      420.03     35.58 o 
  -5   4  28       85.87      116.29     28.76 o 
  -4   4  28      165.91      226.34     20.45 o 
  -3   4  28       94.66      101.98     24.36 o 
  -2   4  28       76.50       73.90     16.36 o 
  -1   4  28       72.34       61.60     15.56 o 
   0   4  28       91.37       70.21     17.04 o 
   1   4  28       27.08       41.95     13.92 o 
   2   4  28       23.19       25.20     12.24 o 
   3   4  28       17.95        9.72      6.84 o 
   4   4  28       56.53       45.90     12.40 o 
   5   4  28      346.58      360.45     22.78 o 
   6   4  28      141.73      136.83     44.39 o 
  -8   5  28      124.23      136.51     24.75 o 
  -7   5  28      123.55       98.50     20.71 o 
  -6   5  28       38.71       25.84     10.37 o 
  -5   5  28       82.24       79.19     26.63 o 
  -4   5  28       15.30       11.31      6.12 o 
  -3   5  28       12.61       14.35      8.22 o 
  -2   5  28      163.79      180.21     23.40 o 
  -1   5  28       41.05       31.04      7.95 o 
   0   5  28       72.56       71.89     18.50 o 
   1   5  28      241.68      271.92     23.20 o 
   2   5  28       47.78       43.92     15.03 o 
   3   5  28      214.79      235.48     20.26 o 
   4   5  28      145.56      158.68     39.57 o 
   5   5  28       45.60       38.89     24.14 o 
  -6   6  28        3.14        8.67      5.06 o 
  -5   6  28       12.84       13.67      6.58 o 
  -4   6  28       93.22       93.95     14.52 o 
  -3   6  28       61.22       55.36     15.13 o 
  -2   6  28       35.74       34.97      9.98 o 
  -1   6  28       89.95       70.47     13.69 o 
   0   6  28      131.15      167.09     25.84 o 
   1   6  28      150.17      160.69     50.73 o 
   2   6  28      154.63      145.46     43.44 o 
   3   6  28      264.22      314.31     22.25 o 
   4   6  28      191.45      194.14     67.69 o 
  -4   7  28       22.87       17.62      6.96 o 
  -3   7  28      362.62      411.25     19.87 o 
  -2   7  28       60.53       44.69      9.06 o 
  -1   7  28       16.57       27.04      7.54 o 
   0   7  28       24.27       21.18      6.88 o 
   1   7  28       83.05       94.72     32.88 o 
   2   7  28      543.76      585.98     35.57 o 
  -9   0  29      446.53      479.29     35.05 o 
  -8   0  29        0.22       22.74     19.71 o 
  -7   0  29      121.17       68.93     38.45 o 
  -6   0  29       37.69        1.49     13.86 o 
  -5   0  29      206.11      164.90     45.94 o 
  -4   0  29       20.53       15.16      8.69 o 
  -3   0  29      392.70      462.59     36.86 o 
  -2   0  29      118.84      181.57     38.49 o 
  -1   0  29      183.26      137.46     58.62 o 
   0   0  29      315.44      331.42     38.72 o 
   1   0  29       81.30       70.76     20.49 o 
   2   0  29      108.88      122.59     36.46 o 
   3   0  29       14.89       -0.27     10.99 o 
   4   0  29        8.48       -0.84     14.09 o 
   5   0  29      426.41      447.18     25.35 o 
   6   0  29      704.34      773.37     35.52 o 
   7   0  29       48.30       26.80     25.27 o 
  -9   1  29       26.24       18.26     21.78 o 
  -8   1  29       37.17       33.41     17.92 o 
  -7   1  29       17.08       29.47     15.04 o 
  -6   1  29      192.46      142.60     41.36 o 
  -5   1  29      206.01      158.30     42.85 o 
  -4   1  29       97.80      100.75     31.69 o 
  -3   1  29      273.41      348.45     30.78 o 
  -2   1  29      339.35      368.31     47.02 o 
  -1   1  29      183.45      162.61     38.66 o 
   0   1  29       48.25       49.79     17.01 o 
   1   1  29      163.12      162.31     38.98 o 
   2   1  29      102.79       78.51     16.43 o 
   3   1  29       28.32       13.39      7.84 o 
   4   1  29       34.02       49.09     17.49 o 
   5   1  29       29.71       33.61     13.24 o 
   6   1  29        9.84       17.87     11.66 o 
   7   1  29       40.74       35.53     11.36 o 
  -9   2  29      117.56       91.92     26.11 o 
  -8   2  29       67.26       80.42     32.07 o 
  -7   2  29       88.12       64.71     23.16 o 
  -6   2  29       66.46       36.99     22.02 o 
  -5   2  29        7.63        7.37     11.10 o 
  -4   2  29      183.80      138.77     42.83 o 
  -3   2  29       11.15       15.45     17.88 o 
  -2   2  29      258.88      255.41     22.52 o 
  -1   2  29      450.86      462.42     41.72 o 
   0   2  29      280.32      322.09     43.97 o 
   1   2  29       64.18       62.40     13.33 o 
   2   2  29       25.54       19.46     11.96 o 
   3   2  29      115.12       93.02     33.81 o 
   4   2  29       49.03       58.34     17.59 o 
   5   2  29       77.41       80.54     22.55 o 
   6   2  29      209.17      155.05     35.46 o 
  -9   3  29      162.81      206.59     25.92 o 
  -8   3  29      194.21      262.89     52.37 o 
  -7   3  29      118.48      142.23     64.07 o 
  -6   3  29       21.62       29.46     15.27 o 
  -5   3  29       69.53       66.65     13.00 o 
  -4   3  29       44.27       28.45     10.21 o 
  -3   3  29       30.63       30.64     10.25 o 
  -2   3  29        4.07       13.16      3.79 o 
  -1   3  29       87.90       70.34     21.78 o 
   0   3  29       77.01       79.62     21.68 o 
   1   3  29       19.98       14.53      9.65 o 
   2   3  29        9.58       17.24      7.98 o 
   3   3  29      178.93      146.79     40.06 o 
   4   3  29      192.50      207.27     15.96 o 
   5   3  29       11.47       11.26      6.54 o 
   6   3  29       22.53       14.32      5.16 o 
  -8   4  29      175.76      217.00     13.16 o 
  -7   4  29      110.39      138.07     20.56 o 
  -6   4  29       85.42       80.94     23.08 o 
  -5   4  29       43.83       44.77     15.45 o 
  -4   4  29      118.44      111.96     22.94 o 
  -3   4  29      153.89      140.40     28.80 o 
  -2   4  29      106.86       97.46     21.59 o 
  -1   4  29       41.26       33.54     11.86 o 
   0   4  29       40.83       39.59     15.38 o 
   1   4  29      279.15      315.34     17.34 o 
   2   4  29        8.14       10.73      8.63 o 
   3   4  29        6.34       10.07      6.93 o 
   4   4  29      276.85      335.03     14.08 o 
   5   4  29      100.49      127.04     34.25 o 
  -7   5  29       33.52       27.33     13.03 o 
  -6   5  29      144.35      130.05     25.79 o 
  -5   5  29       14.08       28.07      8.57 o 
  -4   5  29        8.58        7.42      6.81 o 
  -3   5  29       89.48       69.91     21.07 o 
  -2   5  29      112.74       76.70     21.16 o 
  -1   5  29      369.54      424.37     15.43 o 
   0   5  29       30.36       35.46     13.44 o 
   1   5  29       11.49       27.19     20.67 o 
   2   5  29       12.17        4.51      6.03 o 
   3   5  29      121.30      104.24     32.77 o 
   4   5  29      164.20      138.60     41.64 o 
  -5   6  29       54.62       47.93      8.28 o 
  -4   6  29      267.22      343.03     19.25 o 
  -3   6  29       16.70       19.49      5.27 o 
  -2   6  29      135.14      161.30     15.33 o 
  -1   6  29        9.87        9.10      4.24 o 
   0   6  29       12.70        9.44      5.49 o 
   1   6  29       53.71       45.62     14.76 o 
   2   6  29       45.52       39.32     15.23 o 
   3   6  29       48.79       37.59     17.19 o 
  -9   0  30      110.31      139.24     62.65 o 
  -8   0  30       54.28       34.95     25.34 o 
  -7   0  30      176.25      175.33     72.25 o 
  -6   0  30       11.99       13.86     17.22 o 
  -5   0  30        3.56       19.37     13.97 o 
  -4   0  30       76.22       95.46     30.33 o 
  -3   0  30       93.22       77.01     32.59 o 
  -2   0  30        1.57       10.68      8.08 o 
  -1   0  30      257.52      163.11     47.87 o 
   0   0  30      144.91       99.89     30.11 o 
   1   0  30        1.66       20.94     10.49 o 
   2   0  30      362.69      374.26     24.31 o 
   3   0  30       68.79       74.28     20.68 o 
   4   0  30      202.67      164.01     62.98 o 
   5   0  30      202.44      255.19     22.56 o 
   6   0  30       33.98       23.77     20.98 o 
  -9   1  30       41.03       26.42     19.83 o 
  -8   1  30      188.44      173.73     60.38 o 
  -7   1  30       99.36       68.57     34.63 o 
  -6   1  30       30.18       19.71     11.93 o 
  -5   1  30      135.44       89.21     31.65 o 
  -4   1  30       28.41       25.37     16.64 o 
  -3   1  30      350.69      381.71     26.06 o 
  -2   1  30       76.20       67.36     14.47 o 
  -1   1  30      124.28      120.69     29.91 o 
   0   1  30      664.65      679.35     27.28 o 
   1   1  30       44.99       22.46     15.07 o 
   2   1  30      365.42      432.13     33.93 o 
   3   1  30       27.86        7.53     20.54 o 
   4   1  30      113.90      123.26     24.74 o 
   5   1  30      279.67      295.43     20.64 o 
   6   1  30       46.75       28.63     15.74 o 
  -8   2  30       85.27      114.91     39.08 o 
  -7   2  30       57.28       50.30     25.34 o 
  -6   2  30       49.20       47.96     19.31 o 
  -5   2  30       95.15      130.24     38.86 o 
  -4   2  30      420.56      430.12     33.03 o 
  -3   2  30      188.24      150.18     41.25 o 
  -2   2  30        2.34       -3.82      9.57 o 
  -1   2  30      174.52      199.95     40.20 o 
   0   2  30      286.12      240.80     22.77 o 
   1   2  30      148.14      156.97     47.71 o 
   2   2  30      162.91      137.75     33.79 o 
   3   2  30      389.83      395.78     32.67 o 
   4   2  30       27.41       19.68     12.71 o 
   5   2  30      147.51      132.43     37.44 o 
   6   2  30        8.75        9.36      6.25 o 
  -8   3  30       75.03       52.27     23.74 o 
  -7   3  30       55.15       79.24     34.59 o 
  -6   3  30      121.56      122.56     35.78 o 
  -5   3  30      184.69      246.12     65.33 o 
  -4   3  30       60.80       88.70     30.75 o 
  -3   3  30       47.64       51.70     16.25 o 
  -2   3  30       60.69      107.90     32.70 o 
  -1   3  30      140.85      150.11     21.98 o 
   0   3  30      254.61      277.67     27.65 o 
   1   3  30       13.67       12.37     11.35 o 
   2   3  30       16.68        7.63      9.35 o 
   3   3  30       95.12       75.06     17.95 o 
   4   3  30        2.33       11.70      5.73 o 
   5   3  30       95.34       85.17     17.73 o 
  -7   4  30       60.49       77.11     15.23 o 
  -6   4  30       60.13       54.77     15.38 o 
  -5   4  30       49.15       31.59     17.60 o 
  -4   4  30       87.21       95.37     22.54 o 
  -3   4  30       50.35       42.59     12.11 o 
  -2   4  30       45.02       46.16     14.23 o 
  -1   4  30       17.35       19.52      9.82 o 
   0   4  30        9.14        8.43      7.85 o 
   1   4  30      271.93      337.35     16.73 o 
   2   4  30      328.43      417.00     17.65 o 
   3   4  30       14.59        8.98      7.01 o 
   4   4  30      138.94      110.65     30.41 o 
  -6   5  30       30.00       13.09      4.48 o 
  -5   5  30      154.96      177.11     24.39 o 
  -4   5  30      195.80      245.98     30.59 o 
  -3   5  30       41.34       22.82     12.44 o 
  -2   5  30      178.05      218.59     21.95 o 
  -1   5  30       54.54       47.17     17.48 o 
   0   5  30      108.99      136.05     47.57 o 
   1   5  30       28.69       26.17      7.51 o 
   2   5  30       34.32       25.50     11.47 o 
   3   5  30      213.30      300.76     37.47 o 
  -3   6  30       54.45       58.85     13.33 o 
  -2   6  30       17.95       16.32      5.90 o 
  -1   6  30       42.14       44.50      8.23 o 
   0   6  30      142.09      120.79     34.86 o 
   1   6  30      160.15      160.13     59.65 o 
  -8   0  31      112.72       78.58     47.79 o 
  -7   0  31       46.32       37.82     32.31 o 
  -6   0  31      180.67      124.46     44.51 o 
  -5   0  31      234.78      345.85     27.44 o 
  -4   0  31        1.29       22.08     13.24 o 
  -3   0  31       87.90       98.37     39.98 o 
  -2   0  31       13.27        5.74     14.20 o 
  -1   0  31      188.31      253.34     85.89 o 
   0   0  31       91.80       86.27     37.53 o 
   1   0  31        2.21       -5.17     15.08 o 
   2   0  31      574.60      663.64     34.39 o 
   3   0  31        0.91       10.91      9.38 o 
   4   0  31       13.51       21.82     12.21 o 
   5   0  31       85.85       82.78     33.08 o 
  -8   1  31      142.37      120.75     50.55 o 
  -7   1  31       30.05       19.15     14.30 o 
  -6   1  31      115.50      120.70     35.35 o 
  -5   1  31       21.95       17.08     12.56 o 
  -4   1  31      202.12      244.06     67.30 o 
  -3   1  31      143.77      159.24     39.19 o 
  -2   1  31      181.30      140.17     42.99 o 
  -1   1  31       67.52       79.67     17.63 o 
   0   1  31       37.90       29.66     10.74 o 
   1   1  31       74.72       77.84     22.78 o 
   2   1  31       96.37       84.48     24.64 o 
   3   1  31      105.19      120.08     31.71 o 
   4   1  31      229.85      190.25     52.64 o 
   5   1  31       53.00       36.50     12.21 o 
  -7   2  31       23.84       17.53     11.20 o 
  -6   2  31      186.91      154.32     37.22 o 
  -5   2  31      127.94      129.40     36.84 o 
  -4   2  31      172.61      140.14     35.79 o 
  -3   2  31      406.32      432.69     20.10 o 
  -2   2  31      275.12      242.62     70.89 o 
  -1   2  31        1.16       10.37     10.03 o 
   0   2  31       37.17       22.33      9.55 o 
   1   2  31       84.59       85.36     27.53 o 
   2   2  31       43.57       43.91     18.18 o 
   3   2  31      220.01      219.34     19.79 o 
   4   2  31      210.45      271.11     19.48 o 
   5   2  31      282.65      259.88     25.62 o 
  -7   3  31       88.72      131.04     47.47 o 
  -6   3  31      135.17      138.19     38.13 o 
  -5   3  31       60.39       56.20     21.94 o 
  -4   3  31      158.94      165.51     53.61 o 
  -3   3  31      171.17      156.11     45.09 o 
  -2   3  31       41.95       44.82     15.03 o 
  -1   3  31       21.76       10.32      8.97 o 
   0   3  31      169.04      151.58     42.81 o 
   1   3  31      231.69      303.41     22.62 o 
   2   3  31       69.89       65.85     20.14 o 
   3   3  31       96.03       92.97     37.28 o 
   4   3  31       56.92       42.98     17.32 o 
  -6   4  31       56.64       58.85     16.59 o 
  -5   4  31      326.66      382.35     21.35 o 
  -4   4  31       75.19       90.21     11.09 o 
  -3   4  31       59.11       36.05     11.55 o 
  -2   4  31       85.49       75.89     15.79 o 
  -1   4  31       11.73        9.09      9.45 o 
   0   4  31       11.50        9.44      8.63 o 
   1   4  31       93.33       78.25     32.64 o 
   2   4  31       44.81       43.65     16.84 o 
   3   4  31       22.50       25.34      7.24 o 
  -4   5  31      259.56      357.72     23.54 o 
  -3   5  31        2.39        7.15      5.87 o 
  -2   5  31       27.93       32.76     10.47 o 
  -1   5  31      133.67      112.73     36.24 o 
   0   5  31       33.70       19.82      7.82 o 
   1   5  31      212.03      233.72     17.77 o 
  -7   0  32      156.68      225.60    105.79 o 
  -6   0  32       46.86       42.15     31.01 o 
  -5   0  32        0.68        9.65     14.89 o 
  -4   0  32       31.70       13.67     13.70 o 
  -3   0  32      111.92      155.71     61.08 o 
  -2   0  32       24.24       24.19     15.66 o 
  -1   0  32      382.15      363.19     95.90 o 
   0   0  32       74.24       77.92     36.91 o 
   1   0  32        0.00       16.65     13.47 o 
   2   0  32       24.62        8.15     14.13 o 
   3   0  32       19.44       31.50     16.31 o 
   4   0  32       34.66       51.26     22.97 o 
  -7   1  32       71.59       65.76     30.14 o 
  -6   1  32       24.07       13.80     14.37 o 
  -5   1  32      264.47      253.11     68.34 o 
  -4   1  32        0.06       -2.15     13.87 o 
  -3   1  32        1.61        6.98      7.58 o 
  -2   1  32       21.62       33.19     20.46 o 
  -1   1  32       25.20       31.09     13.19 o 
   0   1  32        2.76       -0.13      7.73 o 
   1   1  32       30.75       49.22     27.24 o 
   2   1  32       10.93        6.25     14.58 o 
   3   1  32      157.22      142.34     50.62 o 
   4   1  32      234.08      228.59     19.84 o 
  -6   2  32       80.92       63.80     26.55 o 
  -5   2  32      113.61      110.48     30.49 o 
  -4   2  32      100.12       75.48     26.00 o 
  -3   2  32       24.80       10.65     10.25 o 
  -2   2  32       71.44       68.28     23.41 o 
  -1   2  32      309.92      351.67     42.80 o 
   0   2  32       35.07       36.87     14.66 o 
   1   2  32       89.84      111.85     33.78 o 
   2   2  32       34.52       25.77     14.66 o 
   3   2  32       17.26       18.54     13.11 o 
   4   2  32       52.07       58.71     16.13 o 
  -6   3  32       19.04       10.90     12.23 o 
  -5   3  32      485.74      580.21     27.78 o 
  -4   3  32       48.97       36.96     16.83 o 
  -3   3  32       42.03       41.25     21.17 o 
  -2   3  32       78.33       66.31     13.61 o 
  -1   3  32       42.88       41.47     17.04 o 
   0   3  32       28.58       29.99     15.16 o 
   1   3  32        9.02       18.46     10.44 o 
   2   3  32       23.99       19.08      7.72 o 
   3   3  32       48.18       28.22     17.83 o 
  -4   4  32       59.41       64.12     15.01 o 
  -3   4  32       44.79       32.15     14.66 o 
  -2   4  32       22.86       24.30     15.09 o 
  -1   4  32       94.58       68.49     28.54 o 
   0   4  32        1.95        0.57     10.52 o 
   1   4  32        4.44        9.83     10.19 o 
  -6   0  33      208.62      271.51     85.97 o 
  -5   0  33       37.00       45.21     12.94 o 
  -4   0  33      521.46      482.52     59.24 o 
  -3   0  33        0.10        5.17     17.07 o 
  -2   0  33      121.19       96.62     40.06 o 
  -1   0  33       13.27       11.25     16.15 o 
   0   0  33      660.95      740.51     36.97 o 
   1   0  33        0.99        9.95      6.81 o 
   2   0  33        0.94      -11.25     13.70 o 
   3   0  33       21.07       42.76     18.41 o 
  -6   1  33       46.90       58.20     29.80 o 
  -5   1  33        8.14        5.60     10.63 o 
  -4   1  33      218.61      227.29     35.72 o 
  -3   1  33      277.81      369.48     25.19 o 
  -2   1  33       77.04       67.47     20.54 o 
  -1   1  33       19.22       29.04     13.68 o 
   0   1  33       52.40       58.44     23.64 o 
   1   1  33       26.16       22.06     10.95 o 
   2   1  33       88.01       89.72     19.49 o 
   3   1  33       48.58       47.60     13.32 o 
  -5   2  33      118.77      121.38     43.55 o 
  -4   2  33      197.41      267.06     38.77 o 
  -3   2  33       33.22       36.01     14.66 o 
  -2   2  33       97.93      102.74     36.99 o 
  -1   2  33       49.15       49.97     15.28 o 
   0   2  33       36.99       35.60     12.77 o 
   1   2  33      370.42      428.09     18.25 o 
   2   2  33      178.07      234.53     24.86 o 
  -4   3  33      451.45      577.20     33.50 o 
  -3   3  33      124.57       92.17     25.48 o 
  -2   3  33      833.91      964.50     35.32 o 
  -1   3  33        5.19        7.95      8.48 o 
   0   3  33       55.85       33.56     20.56 o 
   1   3  33        8.14        6.14      8.36 o 
  -4   0  34        0.27        3.56     17.38 o 
  -3   0  34      117.68      113.35     36.57 o 
  -2   0  34      369.16      453.12     30.40 o 
  -1   0  34       36.20       28.83     27.49 o 
   0   0  34      228.93      214.22     90.31 o 
   1   0  34       12.73       21.74     18.22 o 
  -4   1  34      193.22      214.65     67.95 o 
  -3   1  34       19.26       24.87      9.88 o 
  -2   1  34       89.61       77.68     21.38 o 
  -1   1  34      257.09      234.23     37.26 o 
   0   1  34      296.75      392.58     24.55 o 
   1   1  34        0.66        3.05      5.95 o 
  -3   2  34       78.98       81.43     25.22 o 
  -2   2  34       79.96      109.36     20.57 o 
  -1   2  34        5.92        5.76      6.79 o 
   0   2  34       41.39       36.87     12.45 o 
                                                 
